# Supplementary material for: 4-(2-Thienylmethyl­eneamino)benzoic acid
Source: Acta Crystallogr Sect E Struct Rep Online. 2009 Oct 3;65(Pt 11):o2635. doi: 10.1107/S1600536809039208 (PMC2971023; doi:10.1107/S1600536809039208)
Supplement: Supplementary file 2 [file e-65-o2635-Isup2.hkl]

# 
# h,k,l, Fc-squared, Fo-squared, sigma(Fo-squared) and status flag 
# 
data_I
_shelx_title ' 090902b in P2(1)/c' 
_shelx_refln_list_code          4 
_shelx_F_calc_maximum      217.90 
_exptl_crystal_F_000       480.00 
_reflns_d_resolution_high  0.8404 
 
loop_ 
 _symmetry_equiv_pos_as_xyz 
 'x, y, z' 
 '-x, y+1/2, -z+1/2' 
 '-x, -y, -z' 
 'x, -y-1/2, z-1/2' 
 
_cell_length_a     3.8801 
_cell_length_b    10.0849 
_cell_length_c    27.3801 
_cell_angle_alpha  90.000 
_cell_angle_beta   93.185 
_cell_angle_gamma  90.000 
 
_shelx_F_squared_multiplier     1.000 
 
loop_ 
 _refln_index_h 
 _refln_index_k 
 _refln_index_l 
 _refln_F_squared_calc 
 _refln_F_squared_meas 
 _refln_F_squared_sigma 
 _refln_observed_status 
   1   0   0     1378.08     1546.65     26.64 o 
   2   0   0      614.96      528.34     21.21 o 
   3   0   0      169.45      160.42     30.43 o 
   1   1   0    16357.71    15809.37    179.88 o 
   2   1   0      327.93      313.53      9.29 o 
   3   1   0      161.90      143.92      8.01 o 
   4   1   0       71.35       74.15      9.55 o 
   0   2   0        0.49        3.62      1.96 o 
   1   2   0      618.51      509.39      9.79 o 
   2   2   0      279.84      298.86      9.09 o 
   3   2   0      213.91      197.56      9.12 o 
   4   2   0        6.28        4.91      5.40 o 
   1   3   0        0.05        2.82      1.20 o 
   2   3   0      334.02      331.05      9.69 o 
   3   3   0        1.92        7.09      3.67 o 
   4   3   0       27.22       16.92      9.72 o 
   0   4   0      876.18     1019.79     15.48 o 
   1   4   0      126.25      146.71      5.52 o 
   2   4   0        0.90        6.65      3.97 o 
   3   4   0        0.68       11.80      3.75 o 
   4   4   0        3.16        4.04      8.96 o 
   1   5   0       49.95       76.69      5.07 o 
   2   5   0       47.04       52.81      7.33 o 
   3   5   0       17.21       22.61      4.76 o 
   4   5   0        9.45       19.32     10.48 o 
   0   6   0     1641.96     1815.93     26.50 o 
   1   6   0       36.52       34.61      3.12 o 
   2   6   0       70.60       75.16     13.67 o 
   3   6   0       15.06       19.24      6.25 o 
   1   7   0      674.39      671.27     15.57 o 
   2   7   0        4.89        6.36      4.08 o 
   3   7   0      121.86      130.27     13.18 o 
   0   8   0      211.26      193.96     10.70 o 
   1   8   0      182.98      168.41      8.61 o 
   2   8   0      208.54      214.10     10.47 o 
   3   8   0       99.33      117.66     13.48 o 
   1   9   0      199.65      211.56     10.18 o 
   2   9   0      108.21      122.29     12.73 o 
   3   9   0       15.26       17.38      8.23 o 
   0  10   0      109.14      122.21     14.52 o 
   1  10   0       34.56       39.67      5.52 o 
   2  10   0       44.57       47.51      9.50 o 
   1  11   0       27.89       36.24      6.46 o 
   0  12   0       47.43       43.81     11.49 o 
  -4   1   1       46.57       48.60     10.98 o 
  -3   1   1        0.05        1.80      3.24 o 
  -2   1   1      524.84      547.64     22.04 o 
  -1   1   1     1001.25     1119.85     44.07 o 
   0   1   1        0.03        5.31      0.67 o 
   1   1   1    11082.14    11173.69    255.01 o 
   2   1   1      113.56       99.37      5.61 o 
   3   1   1        6.14        8.14      3.54 o 
   4   1   1       61.49       48.98     11.49 o 
  -4   2   1        6.89        4.69      5.58 o 
  -3   2   1       86.98       86.55      6.41 o 
  -2   2   1        0.07       13.43      3.94 o 
  -1   2   1       69.90       86.11      2.80 o 
   0   2   1     2576.60     2903.72     17.37 o 
   1   2   1      352.93      327.36      4.86 o 
   2   2   1      639.78      661.76     23.80 o 
   3   2   1        8.70       19.24      4.03 o 
   4   2   1       13.09       14.35      6.04 o 
  -4   3   1       34.72       39.38      8.25 o 
  -3   3   1       85.46       90.05      6.67 o 
  -2   3   1     1053.97     1035.15     17.66 o 
  -1   3   1        4.31        6.49      1.35 o 
   0   3   1      398.57      385.61      6.58 o 
   1   3   1      513.47      443.46     17.85 o 
   2   3   1       20.92       20.11      3.30 o 
   3   3   1      186.10      186.21     25.62 o 
   4   3   1       32.94       47.22     12.50 o 
  -4   4   1       31.96       22.98     10.60 o 
  -3   4   1      316.82      333.65     12.05 o 
  -2   4   1      116.04      107.51      6.98 o 
  -1   4   1      562.17      568.83     31.47 o 
   0   4   1     2099.29     2243.46     20.45 o 
   1   4   1      595.47      636.87     16.33 o 
   2   4   1      230.90      228.72     14.60 o 
   3   4   1      110.34      117.00      7.49 o 
   4   4   1        3.46        1.89      6.29 o 
  -4   5   1        0.01        2.65      8.58 o 
  -3   5   1        6.57       10.18      5.12 o 
  -2   5   1      151.70      147.13      9.27 o 
  -1   5   1      461.10      444.22      8.98 o 
   0   5   1      334.10      355.59      7.34 o 
   1   5   1     2242.49     2408.94     36.68 o 
   2   5   1      318.78      363.68     23.65 o 
   3   5   1        4.56        4.42      3.65 o 
   4   5   1       16.29       20.39      8.09 o 
  -3   6   1        0.04        2.69      4.99 o 
  -2   6   1       44.61       54.13      6.18 o 
  -1   6   1       15.52       13.73      2.71 o 
   0   6   1      384.46      435.71      9.16 o 
   1   6   1      190.64      176.08      6.57 o 
   2   6   1       97.20      103.59      5.82 o 
   3   6   1       21.23       20.70      4.96 o 
  -3   7   1        1.10        8.96      8.96 o 
  -2   7   1      114.44      140.35     14.64 o 
  -1   7   1      138.40      145.97      5.84 o 
   0   7   1        1.23        3.89      2.50 o 
   1   7   1        2.26       18.95      4.67 o 
   2   7   1       57.44       65.36      6.01 o 
   3   7   1        2.40        4.96      6.90 o 
  -3   8   1       54.01       54.11     15.91 o 
  -2   8   1        4.28        7.89      4.34 o 
  -1   8   1      147.58      146.31      8.05 o 
   0   8   1       30.67       27.57      4.41 o 
   1   8   1     1138.21     1105.80     20.51 o 
   2   8   1       48.21       52.70      5.94 o 
   3   8   1        0.59        5.16      6.86 o 
  -3   9   1        2.97        5.01      7.79 o 
  -2   9   1       14.01       16.64      5.40 o 
  -1   9   1       16.68       19.85      4.38 o 
   0   9   1      775.00      850.44     16.31 o 
   1   9   1       10.16       18.60      6.98 o 
   2   9   1       29.31       36.53      8.48 o 
   3   9   1       11.27       13.37      9.59 o 
  -2  10   1        1.20        3.25      5.88 o 
  -1  10   1       47.34       45.37      6.10 o 
   0  10   1       93.85       92.35      8.70 o 
   1  10   1        5.05        5.26      4.47 o 
   2  10   1       39.43       44.88      9.28 o 
  -1  11   1       27.67       34.42      6.46 o 
   0  11   1        9.68       14.19      6.41 o 
   1  11   1      174.17      194.63     11.68 o 
  -4   0   2       32.38       14.64      8.21 o 
  -3   0   2      302.87      252.88     24.62 o 
  -2   0   2        1.94       -1.51      4.67 o 
  -1   0   2       14.03       18.05      4.29 o 
   0   0   2       36.79       18.18      1.39 o 
   1   0   2     1326.81     1144.55     21.84 o 
   2   0   2       32.99       34.34      6.82 o 
   3   0   2       30.58       33.93      5.68 o 
   4   0   2       15.96       21.34      9.85 o 
  -4   1   2       40.84       43.24      7.88 o 
  -3   1   2       92.16       85.62      6.33 o 
  -2   1   2        9.39       11.00      2.64 o 
  -1   1   2      215.16      366.20     39.65 o 
   0   1   2        2.81        9.13      0.76 o 
   1   1   2     1506.45     1464.61     14.57 o 
   2   1   2     1467.71     1385.25     34.51 o 
   3   1   2       28.27       25.60      4.37 o 
   4   1   2       12.37       20.10      6.56 o 
  -4   2   2        1.88        0.38      5.01 o 
  -3   2   2       11.18       18.12      3.96 o 
  -2   2   2     1369.48     1334.79     18.83 o 
  -1   2   2      306.32      282.23      5.07 o 
   0   2   2       17.08       15.44      1.57 o 
   1   2   2     4848.04     4826.75     90.20 o 
   2   2   2      362.38      361.68     10.02 o 
   3   2   2      628.40      599.75     15.72 o 
   4   2   2        1.26        1.14      7.32 o 
  -4   3   2        5.78        4.16      5.88 o 
  -3   3   2       80.25       71.59      8.93 o 
  -2   3   2      341.56      326.56      7.57 o 
  -1   3   2       93.52       87.86      4.08 o 
   0   3   2       76.05      102.55      3.65 o 
   1   3   2     1125.20     1157.53     12.09 o 
   2   3   2      460.38      475.53     19.09 o 
   3   3   2       78.20       86.05      6.88 o 
   4   3   2       43.43       49.26      9.09 o 
  -4   4   2       21.15       15.88      6.79 o 
  -3   4   2      217.33      238.75     29.35 o 
  -2   4   2      362.86      361.25     22.72 o 
  -1   4   2      238.65      246.85     11.47 o 
   0   4   2       96.90       76.14      3.82 o 
   1   4   2     1881.53     2073.13     25.74 o 
   2   4   2      527.18      597.67     31.16 o 
   3   4   2        5.48        6.69      3.52 o 
   4   4   2        0.21        2.97      9.15 o 
  -4   5   2        4.19       -1.14      8.46 o 
  -3   5   2       21.09       24.90     11.43 o 
  -2   5   2       76.75       87.68      5.65 o 
  -1   5   2      294.82      324.45     25.11 o 
   0   5   2       97.28       98.18      4.08 o 
   1   5   2       12.12       32.38     12.39 o 
   2   5   2      323.62      331.61     14.54 o 
   3   5   2        9.08        7.81      4.08 o 
   4   5   2      102.46      123.01     13.91 o 
  -3   6   2        1.28        7.82      6.44 o 
  -2   6   2      349.35      370.34     28.09 o 
  -1   6   2       27.23       27.25      3.42 o 
   0   6   2      182.24      187.66      6.11 o 
   1   6   2      465.81      453.50      8.55 o 
   2   6   2      181.76      188.84      7.54 o 
   3   6   2      117.38      123.13      9.06 o 
  -3   7   2      100.76      117.98     16.10 o 
  -2   7   2       23.58       26.64      5.61 o 
  -1   7   2      435.43      420.16     10.99 o 
   0   7   2      107.88       98.45      5.03 o 
   1   7   2      279.24      263.74      9.42 o 
   2   7   2      506.05      546.90     34.37 o 
   3   7   2       17.03       16.07      5.05 o 
  -3   8   2       33.59       44.90      9.89 o 
  -2   8   2      372.34      411.83     14.53 o 
  -1   8   2        5.85       21.53      4.56 o 
   0   8   2      476.33      475.95     11.31 o 
   1   8   2     1128.34     1119.87     33.01 o 
   2   8   2      100.82       78.29     10.00 o 
   3   8   2       87.57      107.16     12.72 o 
  -3   9   2        0.27        4.87      7.64 o 
  -2   9   2       92.89      113.68      8.98 o 
  -1   9   2      862.66      871.82     19.86 o 
   0   9   2     1171.18     1195.32     19.22 o 
   1   9   2       73.71       80.91      6.71 o 
   2   9   2       30.61       37.92      8.93 o 
   3   9   2        8.11       10.55      7.56 o 
  -2  10   2       54.05       66.01      7.44 o 
  -1  10   2       19.31       25.46      6.95 o 
   0  10   2      153.55      158.35      9.05 o 
   1  10   2       88.24       86.63      7.59 o 
   2  10   2       16.28       26.00      8.91 o 
  -1  11   2      113.90      130.39      9.78 o 
   0  11   2        6.59        8.41      6.36 o 
   1  11   2        2.49        8.75      7.27 o 
  -4   1   3        0.04       -1.32      5.30 o 
  -3   1   3       88.64       87.80      6.29 o 
  -2   1   3      245.11      266.19     17.39 o 
  -1   1   3       51.00       69.84      3.59 o 
   0   1   3      207.58      244.06      3.19 o 
   1   1   3     6679.11     7039.08     58.89 o 
   2   1   3        0.31       27.63      7.89 o 
   3   1   3       13.12        8.82      3.56 o 
   4   1   3       22.35       19.98      5.20 o 
  -4   2   3        0.00       -5.34      5.03 o 
  -3   2   3       15.36       20.88      5.81 o 
  -2   2   3      592.38      552.66     18.18 o 
  -1   2   3       30.48       55.79     26.96 o 
   0   2   3     1430.63     1437.40     23.09 o 
   1   2   3      417.84      396.84      7.40 o 
   2   2   3      376.86      356.90      9.99 o 
   3   2   3       83.99       83.75     11.17 o 
  -4   3   3        6.89       23.97      7.26 o 
  -3   3   3        5.09        4.18      4.99 o 
  -2   3   3       73.33       62.17      3.66 o 
  -1   3   3     3004.90     2682.32    121.10 o 
   0   3   3      800.32      795.69      9.91 o 
   1   3   3      106.27      129.96      4.08 o 
   2   3   3     2524.50     2545.99     34.14 o 
   3   3   3        1.49        9.86      4.13 o 
   4   3   3       59.02       56.92     17.23 o 
  -4   4   3        3.78        5.92      6.18 o 
  -3   4   3      105.68      123.36     18.18 o 
  -2   4   3      780.59      767.88     41.98 o 
  -1   4   3       13.77       49.52      5.96 o 
   0   4   3      952.58      957.51     15.90 o 
   1   4   3      443.93      432.95      9.23 o 
   2   4   3       93.40      101.14      5.16 o 
   3   4   3      146.12      153.25      9.32 o 
   4   4   3        9.40        4.78      7.31 o 
  -4   5   3       79.04       75.87     14.90 o 
  -3   5   3      103.74      108.81     22.66 o 
  -2   5   3        0.83        1.64      2.77 o 
  -1   5   3     2404.00     2429.05     22.72 o 
   0   5   3        3.82        4.87      2.23 o 
   1   5   3      338.39      369.03     21.46 o 
   2   5   3       29.97       22.90      3.29 o 
   3   5   3       51.10       53.47      6.38 o 
   4   5   3        0.01       -4.48      7.63 o 
  -3   6   3       31.81       37.51      7.07 o 
  -2   6   3      324.67      333.33     45.39 o 
  -1   6   3       73.63       76.80      4.99 o 
   0   6   3      947.65      967.38     15.80 o 
   1   6   3       62.31       50.74      4.12 o 
   2   6   3      364.89      387.75     10.41 o 
   3   6   3       27.69       30.52      5.61 o 
  -3   7   3       11.95       15.13      6.39 o 
  -2   7   3       96.54      109.39      8.89 o 
  -1   7   3        6.08       13.49      3.03 o 
   0   7   3      213.37      227.22      7.24 o 
   1   7   3       11.72       20.55      3.68 o 
   2   7   3       61.56       68.32      5.24 o 
   3   7   3       23.41       21.62      5.41 o 
  -3   8   3       20.47       28.88      7.18 o 
  -2   8   3      548.68      585.19     21.59 o 
  -1   8   3       14.63       27.59      4.87 o 
   0   8   3      129.53      114.73      6.05 o 
   1   8   3       88.16       86.16      6.45 o 
   2   8   3       20.45       18.98      6.73 o 
   3   8   3       10.25        8.89      5.24 o 
  -3   9   3        1.25       -0.50      7.35 o 
  -2   9   3       95.48      101.05      8.43 o 
  -1   9   3      432.73      404.36     13.82 o 
   0   9   3       12.50       18.41      4.26 o 
   1   9   3       84.59       80.94      6.84 o 
   2   9   3       31.21       28.82      7.61 o 
  -2  10   3        7.73        6.10      4.98 o 
  -1  10   3        4.84       -0.04      3.98 o 
   0  10   3       84.81       81.31      6.97 o 
   1  10   3      121.00      116.04     12.06 o 
   2  10   3       12.15       12.76     10.79 o 
  -1  11   3       16.92       24.49      5.74 o 
   0  11   3       10.32       11.77      5.76 o 
   1  11   3        1.33        1.87      6.12 o 
  -4   0   4        0.77       -7.20      7.32 o 
  -3   0   4      215.66      206.41     17.30 o 
  -2   0   4     3632.29     3687.04     60.98 o 
  -1   0   4    47481.77    44701.00    198.35 o 
   0   0   4       32.53       31.26      1.36 o 
   1   0   4     4272.97     4668.13     40.84 o 
   2   0   4      351.23      377.32     11.43 o 
   3   0   4      533.39      579.48     31.28 o 
   4   0   4       70.35       71.16      9.14 o 
  -4   1   4        7.06        6.24      5.31 o 
  -3   1   4       50.27       50.64      9.78 o 
  -2   1   4      513.41      546.41     11.52 o 
  -1   1   4     2282.26     2234.59     63.07 o 
   0   1   4    10274.47    10168.47     98.31 o 
   1   1   4       50.72       65.64      8.71 o 
   2   1   4     1546.57     1599.44     16.47 o 
   3   1   4       17.88       15.29      3.59 o 
   4   1   4       59.50       52.94      6.58 o 
  -4   2   4        5.04       -4.59      8.14 o 
  -3   2   4       13.39       23.46      5.49 o 
  -2   2   4        0.66        5.26      2.28 o 
  -1   2   4       58.85       61.58      3.02 o 
   0   2   4      186.89      186.72      3.86 o 
   1   2   4        2.32       10.75      1.67 o 
   2   2   4      632.25      671.72     14.42 o 
   3   2   4      471.45      489.36     20.25 o 
   4   2   4        8.72       12.50      9.47 o 
  -4   3   4       28.62       30.51      7.40 o 
  -3   3   4        0.53        3.30      5.34 o 
  -2   3   4       42.66       32.50      4.88 o 
  -1   3   4        0.10       19.03     15.21 o 
   0   3   4       40.46       60.05      5.44 o 
   1   3   4      256.95      300.71      6.16 o 
   2   3   4        2.10       28.20      5.55 o 
   3   3   4      170.37      175.16     11.46 o 
   4   3   4       24.19       21.22     10.98 o 
  -4   4   4        0.55       -0.54      5.99 o 
  -3   4   4       16.26       20.79      6.08 o 
  -2   4   4       70.27       68.41      8.44 o 
  -1   4   4      263.86      295.03     17.38 o 
   0   4   4      170.51      170.19      7.86 o 
   1   4   4       44.82       47.43      2.22 o 
   2   4   4        1.90        2.64      2.42 o 
   3   4   4        0.05        7.79      4.25 o 
   4   4   4      111.73      114.88     29.92 o 
  -4   5   4        1.09        9.30      9.09 o 
  -3   5   4       82.88       81.50      9.12 o 
  -2   5   4       32.20       29.11      5.01 o 
  -1   5   4       39.27       48.96      6.12 o 
   0   5   4      278.76      352.40      9.51 o 
   1   5   4      466.78      521.65     13.82 o 
   2   5   4       64.73       75.82      4.83 o 
   3   5   4       57.40       52.78      6.46 o 
   4   5   4        0.14        4.83      8.16 o 
  -3   6   4       13.20       15.58      6.31 o 
  -2   6   4        0.07        5.66      5.24 o 
  -1   6   4      367.16      391.69     15.94 o 
   0   6   4     1152.71     1176.08     17.08 o 
   1   6   4        2.42        1.57      2.75 o 
   2   6   4        0.01        5.21      3.33 o 
   3   6   4       91.33      107.52      8.72 o 
  -3   7   4       30.41       30.07      6.61 o 
  -2   7   4       11.18       12.77      5.15 o 
  -1   7   4      327.01      334.26     12.76 o 
   0   7   4       39.28       36.54      3.48 o 
   1   7   4      409.39      399.08     16.84 o 
   2   7   4      562.33      573.77     17.82 o 
   3   7   4        4.27        3.80      4.68 o 
  -3   8   4        0.97        6.79      5.82 o 
  -2   8   4       69.45       73.10      8.24 o 
  -1   8   4      100.75      104.60     12.25 o 
   0   8   4      522.82      515.11     21.08 o 
   1   8   4      414.05      426.89     12.69 o 
   2   8   4       14.37       12.84      6.29 o 
   3   8   4       53.98       68.48      9.53 o 
  -3   9   4       23.47       21.50      9.46 o 
  -2   9   4       47.48       61.08      6.98 o 
  -1   9   4        0.49        3.17      5.83 o 
   0   9   4       98.22       92.20      6.80 o 
   1   9   4        8.09       13.07      4.15 o 
   2   9   4       17.06       25.25      7.00 o 
  -2  10   4       16.38       21.70      5.83 o 
  -1  10   4        2.54        0.45      4.12 o 
   0  10   4       13.09       14.25      4.21 o 
   1  10   4       64.36       65.50      9.31 o 
   2  10   4       69.08       64.50     10.86 o 
  -1  11   4       34.54       33.83      6.13 o 
   0  11   4        0.52       -0.30      5.40 o 
   1  11   4        0.31        9.02      6.82 o 
  -4   1   5        2.78        8.79      8.21 o 
  -3   1   5        3.09        6.44      4.57 o 
  -2   1   5     1629.36     1596.56     31.45 o 
  -1   1   5      461.47      416.93      9.78 o 
   0   1   5     8692.02     8648.51     33.55 o 
   1   1   5     1167.69     1132.54     12.03 o 
   2   1   5      511.34      595.58     13.36 o 
   3   1   5       56.69       51.77      4.81 o 
   4   1   5        0.34        1.74      4.31 o 
  -4   2   5        4.46        2.13      5.60 o 
  -3   2   5      150.76      127.07     10.03 o 
  -2   2   5      123.62      106.70      4.47 o 
  -1   2   5       57.63       51.20      3.13 o 
   0   2   5      422.31      393.53      4.90 o 
   1   2   5     2400.14     2542.19     55.94 o 
   2   2   5      112.78      134.58      7.22 o 
   3   2   5      476.76      521.58     22.84 o 
   4   2   5       17.34       18.92      6.18 o 
  -4   3   5      104.72      117.43     14.71 o 
  -3   3   5       91.39       93.34     13.51 o 
  -2   3   5      119.64      102.35      9.31 o 
  -1   3   5      290.97      244.09     12.21 o 
   0   3   5      921.56      931.47     14.38 o 
   1   3   5     1824.25     1988.58     43.44 o 
   2   3   5     1539.01     1591.45     38.10 o 
   3   3   5       76.68       83.64      7.29 o 
   4   3   5      132.59      144.38     26.51 o 
  -4   4   5       17.23       22.37      7.36 o 
  -3   4   5      253.88      244.78     20.45 o 
  -2   4   5      291.78      261.38     19.12 o 
  -1   4   5     1219.91     1258.96     52.83 o 
   0   4   5     1301.66     1285.03     57.30 o 
   1   4   5     1229.18     1292.19     33.27 o 
   2   4   5       16.64       13.86      2.82 o 
   3   4   5      418.35      464.10     15.97 o 
   4   4   5       30.38       48.73      9.71 o 
  -4   5   5       65.61       74.97     10.35 o 
  -3   5   5       62.82       69.64     14.64 o 
  -2   5   5       15.80       16.55      3.24 o 
  -1   5   5      357.39      331.10      9.96 o 
   0   5   5     3440.49     3741.62     28.71 o 
   1   5   5      151.79      129.43      3.82 o 
   2   5   5      152.92      151.88      6.30 o 
   3   5   5       55.26       54.44      7.49 o 
   4   5   5      123.37      157.11     22.72 o 
  -3   6   5        7.01        6.19      5.30 o 
  -2   6   5      160.08      167.23     16.35 o 
  -1   6   5       50.45       51.10      4.22 o 
   0   6   5       84.52       79.95      4.73 o 
   1   6   5      486.15      506.22     23.02 o 
   2   6   5        8.15       10.32      3.78 o 
   3   6   5      124.62      131.07      9.81 o 
  -3   7   5      119.31      145.23     24.18 o 
  -2   7   5        2.22        2.20      3.95 o 
  -1   7   5       58.22       62.54      4.77 o 
   0   7   5       59.25       58.02      4.14 o 
   1   7   5      100.86       92.47      6.68 o 
   2   7   5      198.79      227.03     12.57 o 
   3   7   5        6.69        7.64      5.14 o 
  -3   8   5        8.96       18.48      7.09 o 
  -2   8   5       79.76       81.74      8.69 o 
  -1   8   5      189.36      184.58     13.63 o 
   0   8   5      779.79      747.09     13.85 o 
   1   8   5      158.75      157.11      8.11 o 
   2   8   5       19.39       12.57      7.45 o 
   3   8   5        0.78        4.38      4.89 o 
  -3   9   5        1.12        2.34      6.16 o 
  -2   9   5        0.89        2.05      5.51 o 
  -1   9   5      347.89      371.67     13.46 o 
   0   9   5       11.65        7.69      3.64 o 
   1   9   5       38.34       36.01      6.61 o 
   2   9   5        1.68       10.20      6.00 o 
  -2  10   5        1.27       -3.01      5.00 o 
  -1  10   5        8.55        6.73      4.52 o 
   0  10   5       38.61       34.80      5.20 o 
   1  10   5      236.83      233.15     14.99 o 
   2  10   5        2.07        6.58      7.35 o 
  -1  11   5      118.59      135.07      9.80 o 
   0  11   5       92.75       85.33     18.68 o 
   1  11   5       88.71       74.12     11.36 o 
  -4   0   6        7.23        4.92      7.20 o 
  -3   0   6      380.93      370.53     23.48 o 
  -2   0   6      831.06      663.17     25.75 o 
  -1   0   6    10675.06    10773.26     67.31 o 
   0   0   6       42.24       38.09      1.90 o 
   1   0   6       14.82        3.53      1.96 o 
   2   0   6     1498.35     1607.94     30.72 o 
   3   0   6        2.10        7.11      4.46 o 
   4   0   6       70.26       67.04     12.50 o 
  -4   1   6       66.82       64.26      9.00 o 
  -3   1   6       12.83       11.60      4.53 o 
  -2   1   6     2250.68     2275.73     43.68 o 
  -1   1   6     1623.57     1520.65     14.97 o 
   0   1   6        2.54        5.33      1.61 o 
   1   1   6      221.66      248.65     13.97 o 
   2   1   6       16.10       11.90      2.33 o 
   3   1   6        0.25        3.79      2.94 o 
   4   1   6       22.80       18.88      6.00 o 
  -4   2   6        9.55        5.08      6.29 o 
  -3   2   6       87.61       68.98      8.07 o 
  -2   2   6       58.59       51.82      3.27 o 
  -1   2   6        0.99       40.33     11.05 o 
   0   2   6       16.16       21.06      1.47 o 
   1   2   6     1254.69     1309.71     14.96 o 
   2   2   6      472.26      462.04     22.54 o 
   3   2   6       84.80       82.93      5.63 o 
   4   2   6        3.94       10.55      5.95 o 
  -4   3   6        4.12       10.09      6.58 o 
  -3   3   6       78.04       75.91     12.25 o 
  -2   3   6      154.36      154.82      5.63 o 
  -1   3   6      168.32      180.57     15.58 o 
   0   3   6     1880.50     1934.39     56.74 o 
   1   3   6      281.78      352.31      6.15 o 
   2   3   6      265.06      272.39      7.62 o 
   3   3   6       69.74       75.85      8.03 o 
   4   3   6       25.06       26.32      7.17 o 
  -4   4   6       45.82       37.39      8.12 o 
  -3   4   6       30.12       35.33      6.90 o 
  -2   4   6       43.02       45.84      4.18 o 
  -1   4   6       99.18      129.76      5.31 o 
   0   4   6     3144.89     3688.49     62.12 o 
   1   4   6      533.02      617.87     14.79 o 
   2   4   6       15.50       12.57      2.95 o 
   3   4   6       41.86       51.75      6.40 o 
   4   4   6       15.87       28.03      6.52 o 
  -4   5   6       18.79       14.58      8.84 o 
  -3   5   6       47.33       56.72      8.08 o 
  -2   5   6       15.31       16.68      4.11 o 
  -1   5   6       82.30       92.19      4.94 o 
   0   5   6      534.58      555.64     12.98 o 
   1   5   6        9.65       19.54      2.14 o 
   2   5   6      179.46      160.37      8.69 o 
   3   5   6      268.35      291.54     15.97 o 
   4   5   6        0.00       61.42     43.49 o 
  -3   6   6       18.54       21.01      6.46 o 
  -2   6   6       65.77       71.51     10.42 o 
  -1   6   6        1.62       11.79      2.75 o 
   0   6   6       51.05       43.33      3.83 o 
   1   6   6      669.40      714.66     12.36 o 
   2   6   6        4.43        4.91      3.65 o 
   3   6   6       41.48       52.52      6.99 o 
  -3   7   6       28.54       37.68      7.34 o 
  -2   7   6        5.64        5.45      4.71 o 
  -1   7   6      296.55      289.18     17.39 o 
   0   7   6       95.79       87.82      5.48 o 
   1   7   6        0.53        4.38      2.93 o 
   2   7   6      156.30      152.26      9.57 o 
   3   7   6       58.88       63.62      7.70 o 
  -3   8   6        3.49        5.96      6.19 o 
  -2   8   6      184.21      207.71     19.38 o 
  -1   8   6       10.52       14.69      3.97 o 
   0   8   6      125.21      118.33      6.06 o 
   1   8   6      300.95      272.89     16.35 o 
   2   8   6       17.44        9.28      5.79 o 
   3   8   6       22.79       26.06      9.68 o 
  -2   9   6       25.88       23.05      7.83 o 
  -1   9   6      213.82      211.85     12.64 o 
   0   9   6       19.20       15.30      4.19 o 
   1   9   6       28.14       16.78     11.36 o 
   2   9   6      236.29      230.73     19.06 o 
  -2  10   6        0.10       -1.53      5.51 o 
  -1  10   6       16.18       21.61      5.27 o 
   0  10   6        7.54       14.32      4.83 o 
   1  10   6       26.49       27.77      7.17 o 
   2  10   6        6.93        5.94      7.19 o 
  -1  11   6       10.37       19.16      6.92 o 
   0  11   6        8.10        8.21      7.32 o 
   1  11   6       10.93       18.02      6.10 o 
  -4   1   7       33.31       24.35      6.68 o 
  -3   1   7        0.14        1.87      4.24 o 
  -2   1   7       48.89       49.82      3.35 o 
  -1   1   7     2731.81     2712.09     35.04 o 
   0   1   7     1227.25     1323.50      9.68 o 
   1   1   7       31.22       26.32      1.70 o 
   2   1   7       74.57       65.24      3.45 o 
   3   1   7      106.45      113.07      6.42 o 
   4   1   7        1.97        0.34      4.91 o 
  -4   2   7        0.01       -1.26      5.13 o 
  -3   2   7       16.19       25.58      5.89 o 
  -2   2   7      560.51      504.19     12.40 o 
  -1   2   7        7.80       24.97      3.86 o 
   0   2   7      411.53      409.23      5.49 o 
   1   2   7     1110.43     1159.42     17.03 o 
   2   2   7      237.02      234.33     11.08 o 
   3   2   7       50.04       53.73      6.07 o 
   4   2   7       32.52       34.41      7.41 o 
  -4   3   7      115.00      134.13     17.17 o 
  -3   3   7       57.76       57.26     10.67 o 
  -2   3   7       30.89       33.05      4.84 o 
  -1   3   7     1437.41     1265.94     19.70 o 
   0   3   7       81.01       68.38      2.96 o 
   1   3   7     2063.52     2423.90     30.83 o 
   2   3   7      523.05      529.22     12.63 o 
   3   3   7      337.43      356.47     30.40 o 
   4   3   7        0.55        4.60      6.15 o 
  -4   4   7       40.73       29.86      8.71 o 
  -3   4   7       26.87       27.94      5.89 o 
  -2   4   7      130.78      121.06      8.39 o 
  -1   4   7       11.76       18.11      3.86 o 
   0   4   7       97.11      133.94      9.07 o 
   1   4   7      219.19      200.89      5.26 o 
   2   4   7        1.40        5.48      3.28 o 
   3   4   7      149.46      162.95     11.91 o 
   4   4   7      152.00      180.60     15.52 o 
  -4   5   7        1.17        6.60      6.81 o 
  -3   5   7       74.31       85.72      9.62 o 
  -2   5   7       49.87       50.37      8.57 o 
  -1   5   7      295.55      274.01     13.82 o 
   0   5   7      185.78      151.82      5.84 o 
   1   5   7      269.13      281.73      5.43 o 
   2   5   7      460.32      466.08     17.53 o 
   3   5   7        8.77       14.60      5.03 o 
   4   5   7       56.64       72.98     11.37 o 
  -3   6   7        4.18        5.63      5.37 o 
  -2   6   7      283.19      299.54     24.93 o 
  -1   6   7      202.09      186.80      7.40 o 
   0   6   7      345.99      342.14      9.30 o 
   1   6   7      518.32      548.22     11.50 o 
   2   6   7       15.95       22.10      4.65 o 
   3   6   7       95.61      122.41      9.84 o 
  -3   7   7        8.73        9.52      6.03 o 
  -2   7   7        1.86       -1.13      3.85 o 
  -1   7   7        0.80        8.59      3.25 o 
   0   7   7        0.72        3.93      2.73 o 
   1   7   7      124.59      142.14      7.09 o 
   2   7   7      224.97      210.30     23.29 o 
   3   7   7       83.85       82.06     13.30 o 
  -3   8   7       87.55       97.09     10.95 o 
  -2   8   7       43.60       68.79     10.92 o 
  -1   8   7       37.24       34.23      4.79 o 
   0   8   7      470.72      419.32     10.57 o 
   1   8   7        0.61        7.25      4.64 o 
   2   8   7       88.41       81.81      7.74 o 
   3   8   7       16.52       14.13      5.71 o 
  -2   9   7       41.16       40.70      7.31 o 
  -1   9   7      312.79      326.92     19.44 o 
   0   9   7        6.27       -2.06      3.42 o 
   1   9   7        0.36        2.27      5.27 o 
   2   9   7      167.00      170.84     14.02 o 
  -2  10   7      132.60      148.15     12.62 o 
  -1  10   7        6.12        7.09      4.61 o 
   0  10   7       28.60       21.97      5.39 o 
   1  10   7      122.20      131.49     15.91 o 
   2  10   7       26.37       23.01      8.14 o 
  -1  11   7       23.18       26.58      7.22 o 
   0  11   7        5.54        7.07      7.83 o 
   1  11   7       40.03       36.65      7.19 o 
  -4   0   8       95.69       82.06     14.77 o 
  -3   0   8      619.18      531.37     28.41 o 
  -2   0   8      952.83     1031.10     22.62 o 
  -1   0   8       18.83       16.55      3.20 o 
   0   0   8     1218.48     1059.54     30.85 o 
   1   0   8     2190.13     2195.38     43.97 o 
   2   0   8      682.42      731.97     13.92 o 
   3   0   8      153.52      147.85     10.48 o 
   4   0   8       12.64       17.04      8.84 o 
  -4   1   8       45.91       38.10      7.73 o 
  -3   1   8       35.98       28.28      6.44 o 
  -2   1   8      338.41      315.27      7.69 o 
  -1   1   8      318.03      241.62      8.56 o 
   0   1   8      171.66      153.22      3.18 o 
   1   1   8       32.07       35.59      1.82 o 
   2   1   8      695.76      711.74     17.62 o 
   3   1   8      140.14      162.54     21.29 o 
   4   1   8        4.05       -1.58      4.94 o 
  -4   2   8       16.08       16.38      6.85 o 
  -3   2   8      359.28      383.82     36.23 o 
  -2   2   8      245.38      219.07      9.00 o 
  -1   2   8       32.99       42.81      3.52 o 
   0   2   8     2073.00     2100.92     17.22 o 
   1   2   8        7.35       26.89      4.72 o 
   2   2   8      196.94      205.69      6.58 o 
   3   2   8       74.42       86.29      7.26 o 
   4   2   8       38.72       35.22      7.50 o 
  -4   3   8       24.78       30.07      7.99 o 
  -3   3   8       93.35       78.95      7.00 o 
  -2   3   8      295.50      254.84     11.41 o 
  -1   3   8       43.74       72.15     16.92 o 
   0   3   8        4.63        8.36      1.65 o 
   1   3   8      141.46      140.67      3.09 o 
   2   3   8       30.69       34.88      4.59 o 
   3   3   8       28.30       37.97      5.73 o 
   4   3   8       54.55       54.03     11.87 o 
  -4   4   8       19.66       23.18      7.51 o 
  -3   4   8       38.99       33.85      6.99 o 
  -2   4   8        7.14        8.66      2.83 o 
  -1   4   8      101.33       96.98      5.33 o 
   0   4   8      131.47      139.39      4.79 o 
   1   4   8       19.13       47.45     14.24 o 
   2   4   8        4.26        5.33      3.62 o 
   3   4   8      346.37      396.74     19.45 o 
   4   4   8       36.02       47.74      7.77 o 
  -4   5   8       52.44       48.97      9.45 o 
  -3   5   8       31.22       40.11      7.47 o 
  -2   5   8      129.99      119.62     12.25 o 
  -1   5   8      330.21      336.38     24.98 o 
   0   5   8      567.03      623.37     16.76 o 
   1   5   8        2.40        9.48      2.27 o 
   2   5   8        2.02        6.26      3.72 o 
   3   5   8       36.32       39.92      6.08 o 
  -3   6   8       94.53       97.46     13.76 o 
  -2   6   8       36.95       30.43      5.53 o 
  -1   6   8      142.12      144.00      6.89 o 
   0   6   8      424.67      428.39     10.56 o 
   1   6   8      213.47      208.32      6.78 o 
   2   6   8        7.65        5.56      4.22 o 
   3   6   8        0.12        4.86      4.44 o 
  -3   7   8       16.31       27.21      6.82 o 
  -2   7   8        0.03        2.44      4.37 o 
  -1   7   8      877.84      862.46     16.93 o 
   0   7   8      396.32      372.03     10.52 o 
   1   7   8       16.10       20.45      5.16 o 
   2   7   8       46.36       37.22      5.80 o 
   3   7   8        9.02       13.25      6.22 o 
  -3   8   8      233.55      282.24     43.24 o 
  -2   8   8      557.93      631.40     80.55 o 
  -1   8   8       98.41      100.64     11.69 o 
   0   8   8      170.03      139.46      7.38 o 
   1   8   8        0.12        0.28      3.79 o 
   2   8   8       42.32       44.99      6.43 o 
   3   8   8      168.01      164.19     20.16 o 
  -2   9   8       93.93       88.91      9.82 o 
  -1   9   8      168.13      170.26     24.87 o 
   0   9   8       29.00       21.28      4.39 o 
   1   9   8       11.59        6.89      5.34 o 
   2   9   8       67.34       71.48     10.02 o 
  -2  10   8       46.26       61.36      9.12 o 
  -1  10   8        0.13        4.64      4.84 o 
   0  10   8        4.84        8.17      4.76 o 
   1  10   8        1.70        5.44      5.72 o 
   2  10   8        1.95       -0.08      6.87 o 
  -1  11   8       21.53       21.15      6.94 o 
   0  11   8       29.76       36.47      8.58 o 
   1  11   8        2.59        8.69      5.77 o 
  -4   1   9       44.60       42.70     11.43 o 
  -3   1   9      424.93      408.49     36.36 o 
  -2   1   9      209.72      199.13      9.86 o 
  -1   1   9        7.80       13.55      2.14 o 
   0   1   9      215.61      214.78      3.85 o 
   1   1   9      364.39      460.50      9.36 o 
   2   1   9      101.35       94.84      4.26 o 
   3   1   9       31.36       37.50      4.65 o 
   4   1   9        4.80        5.26      5.64 o 
  -4   2   9       26.25       27.71      7.58 o 
  -3   2   9       47.61       44.15      7.76 o 
  -2   2   9      157.52      143.20      7.06 o 
  -1   2   9      396.91      371.49     14.94 o 
   0   2   9      544.28      566.55      6.90 o 
   1   2   9       82.58       78.63      3.88 o 
   2   2   9      917.36     1029.26     33.26 o 
   3   2   9        9.05       17.30      4.68 o 
   4   2   9       24.06       30.68      7.22 o 
  -4   3   9       46.89       55.42      9.57 o 
  -3   3   9      102.62      109.21      7.62 o 
  -2   3   9      104.67       95.77      5.98 o 
  -1   3   9      153.62      142.20      7.79 o 
   0   3   9     3102.34     3273.60     46.04 o 
   1   3   9      111.05      118.57      2.91 o 
   2   3   9       30.66       35.24      4.70 o 
   3   3   9      302.21      348.42     24.01 o 
   4   3   9      123.03      128.90     17.55 o 
  -4   4   9       82.03       71.10     10.22 o 
  -3   4   9       61.52       64.24      9.09 o 
  -2   4   9       26.35       20.24      3.67 o 
  -1   4   9       39.94       43.73      7.03 o 
   0   4   9       42.25       60.98      3.27 o 
   1   4   9     1267.94     1316.95     27.74 o 
   2   4   9      192.27      211.46      9.62 o 
   3   4   9       19.45       25.84      5.45 o 
   4   4   9      180.18      221.50     70.45 o 
  -4   5   9        8.07       14.41      7.28 o 
  -3   5   9      158.31      167.67     12.42 o 
  -2   5   9        1.19        5.20      3.10 o 
  -1   5   9      181.01      207.28     11.96 o 
   0   5   9      151.25      113.85      5.30 o 
   1   5   9       14.11       13.09      2.27 o 
   2   5   9       25.32       24.06      4.67 o 
   3   5   9      318.19      354.22     26.83 o 
  -3   6   9        0.15       -0.17      5.37 o 
  -2   6   9       25.75       30.94     11.30 o 
  -1   6   9       71.82       66.44      4.88 o 
   0   6   9       71.50       58.11      6.05 o 
   1   6   9       47.80       45.73      4.94 o 
   2   6   9      161.48      155.12      9.13 o 
   3   6   9        5.98        8.67      5.15 o 
  -3   7   9        5.35        6.38      5.93 o 
  -2   7   9        2.25        2.34      5.43 o 
  -1   7   9      381.98      389.15     22.04 o 
   0   7   9       47.67       37.89      5.42 o 
   1   7   9       40.18       45.01      6.29 o 
   2   7   9        4.68        7.38      4.48 o 
   3   7   9       40.38       45.61      7.05 o 
  -3   8   9       14.82       21.63      7.59 o 
  -2   8   9      172.46      157.31     11.50 o 
  -1   8   9      248.31      228.64     11.93 o 
   0   8   9      134.36      120.48      7.00 o 
   1   8   9       40.04       30.04      5.98 o 
   2   8   9        1.25        0.77      4.19 o 
   3   8   9        3.52        8.42      5.56 o 
  -2   9   9      124.57      135.32     12.12 o 
  -1   9   9       11.69       14.26      5.49 o 
   0   9   9       26.07       23.44      5.35 o 
   1   9   9       12.03        9.47      4.82 o 
   2   9   9        7.98       11.43      6.96 o 
  -2  10   9       81.70       93.90     13.63 o 
  -1  10   9       15.11       16.09      6.25 o 
   0  10   9        4.76        7.93      5.13 o 
   1  10   9        4.28        9.84      5.81 o 
   2  10   9        3.09        3.22      6.46 o 
  -1  11   9       25.08       32.73      7.31 o 
   0  11   9      143.88      137.22     11.50 o 
   1  11   9        4.46        8.07      6.38 o 
  -4   0  10      127.54       80.04     14.64 o 
  -3   0  10       25.13       16.03      8.08 o 
  -2   0  10     6379.44     6057.70     83.95 o 
  -1   0  10        7.20        9.94      3.28 o 
   0   0  10     6626.90     6691.97    111.70 o 
   1   0  10     4224.60     4424.56     98.91 o 
   2   0  10      134.54      141.16      6.27 o 
   3   0  10        5.12       -1.64      6.69 o 
   4   0  10      122.37      110.97     16.03 o 
  -4   1  10       82.02       73.61      9.90 o 
  -3   1  10     1220.96     1184.58     76.06 o 
  -2   1  10       61.30       59.42      4.65 o 
  -1   1  10     1683.89     1732.57     38.07 o 
   0   1  10      435.89      392.44      7.88 o 
   1   1  10     1542.02     1657.67     35.49 o 
   2   1  10      446.32      482.42     10.64 o 
   3   1  10      177.25      175.24      9.75 o 
   4   1  10        3.52        1.64      5.49 o 
  -4   2  10      119.53      107.07     11.42 o 
  -3   2  10       44.34       31.68      5.34 o 
  -2   2  10      307.30      302.94     10.28 o 
  -1   2  10       99.61       78.79      4.97 o 
   0   2  10      352.36      381.27      5.86 o 
   1   2  10      310.26      305.23     10.82 o 
   2   2  10       39.34       37.61      6.22 o 
   3   2  10       92.00      111.54     15.28 o 
   4   2  10      133.27      124.21     17.36 o 
  -4   3  10       22.50       20.13      7.57 o 
  -3   3  10      236.81      229.59     12.66 o 
  -2   3  10        7.59        4.99      2.86 o 
  -1   3  10       51.17       60.16      4.08 o 
   0   3  10      913.19      947.51     10.92 o 
   1   3  10      756.64      793.91     14.94 o 
   2   3  10      193.70      200.47      9.55 o 
   3   3  10       17.77       26.20      5.42 o 
   4   3  10        4.82       19.57     10.10 o 
  -4   4  10        0.07        3.92      6.58 o 
  -3   4  10        1.00        5.24      5.16 o 
  -2   4  10      278.90      280.52     20.38 o 
  -1   4  10     1261.64     1267.56     64.40 o 
   0   4  10      252.86      280.55     12.65 o 
   1   4  10       23.40       23.99      3.54 o 
   2   4  10      127.28      121.30      7.52 o 
   3   4  10       88.76       94.92      8.23 o 
   4   4  10        9.44        8.58      8.96 o 
  -4   5  10        5.47        7.62      6.47 o 
  -3   5  10       84.30       78.80     19.82 o 
  -2   5  10      132.26      124.74      9.82 o 
  -1   5  10       64.72       66.08      8.17 o 
   0   5  10        3.51        1.28      3.00 o 
   1   5  10      449.61      460.84     14.78 o 
   2   5  10       16.79       15.62      4.47 o 
   3   5  10        0.40        7.50      5.08 o 
  -3   6  10        0.55        1.21      5.12 o 
  -2   6  10      486.87      452.09     19.88 o 
  -1   6  10        6.04        7.47      2.95 o 
   0   6  10       70.49       78.16      4.98 o 
   1   6  10      654.82      632.06     20.73 o 
   2   6  10       23.66       25.09      4.98 o 
   3   6  10      149.76      143.61     27.10 o 
  -3   7  10      105.94      103.66     10.75 o 
  -2   7  10       47.04       48.75      8.96 o 
  -1   7  10      225.27      200.44      8.70 o 
   0   7  10      336.53      325.53     10.13 o 
   1   7  10       77.82       65.69      5.93 o 
   2   7  10        0.25        3.04      4.00 o 
   3   7  10       28.18       45.77      7.03 o 
  -3   8  10        4.54        5.64      6.69 o 
  -2   8  10       53.56       61.43      8.27 o 
  -1   8  10        3.81        9.46      4.13 o 
   0   8  10       95.43       96.42      7.75 o 
   1   8  10       89.56       98.51      9.00 o 
   2   8  10       15.54       19.03      5.08 o 
   3   8  10        1.57        5.08      5.45 o 
  -2   9  10       95.27       90.35     15.72 o 
  -1   9  10      180.86      175.87     11.72 o 
   0   9  10      216.63      185.26     11.43 o 
   1   9  10       86.32       72.18      8.03 o 
   2   9  10       62.60       80.37     10.66 o 
  -2  10  10       24.33       35.90      8.22 o 
  -1  10  10        6.67       13.59      5.58 o 
   0  10  10       16.37        8.96      7.45 o 
   1  10  10      190.81      165.99     12.45 o 
   2  10  10        9.89       10.02      7.01 o 
  -1  11  10       25.41       28.41      9.85 o 
   0  11  10       36.23       37.95      7.26 o 
   1  11  10       56.85       62.67      9.15 o 
  -4   1  11       20.00       17.60      6.42 o 
  -3   1  11       40.65       55.58      7.94 o 
  -2   1  11      613.58      605.18     13.95 o 
  -1   1  11      148.22      160.64      5.70 o 
   0   1  11        7.90       24.03      3.92 o 
   1   1  11      230.83      262.06      7.07 o 
   2   1  11      327.79      324.77      8.22 o 
   3   1  11        2.19       10.66      5.01 o 
   4   1  11       16.09       18.16      6.74 o 
  -4   2  11        1.56       17.77      7.14 o 
  -3   2  11        0.77        0.25      3.83 o 
  -2   2  11      362.75      339.47     29.40 o 
  -1   2  11      696.91      657.82     20.79 o 
   0   2  11      126.01      118.72      3.49 o 
   1   2  11       17.19       22.19      3.72 o 
   2   2  11        5.43        8.85      3.17 o 
   3   2  11       28.63       27.37      4.91 o 
   4   2  11        1.12        8.90      6.07 o 
  -4   3  11       14.49       17.98      6.81 o 
  -3   3  11      173.09      185.27     12.78 o 
  -2   3  11       48.92       42.52      4.41 o 
  -1   3  11      491.80      465.10     14.11 o 
   0   3  11      264.06      323.19      5.99 o 
   1   3  11       29.96       38.94      2.94 o 
   2   3  11        3.25        6.24      3.40 o 
   3   3  11        1.47        6.88      4.70 o 
   4   3  11        6.33       15.53      9.85 o 
  -4   4  11       21.95       18.84      6.92 o 
  -3   4  11        3.76        3.10      5.21 o 
  -2   4  11      981.28      902.14     61.59 o 
  -1   4  11      405.86      399.43     30.91 o 
   0   4  11      257.31      250.14      6.34 o 
   1   4  11      833.00      812.84     28.70 o 
   2   4  11       61.81       70.89      6.03 o 
   3   4  11        4.34       10.77      4.64 o 
  -3   5  11       97.97       84.81      9.64 o 
  -2   5  11        0.10        4.77      3.50 o 
  -1   5  11     1151.57     1079.06     62.76 o 
   0   5  11      406.42      369.14     17.80 o 
   1   5  11        0.70        3.93      2.60 o 
   2   5  11      875.80      886.80     22.46 o 
   3   5  11       35.95       44.04      6.49 o 
  -3   6  11        0.73        2.79      5.73 o 
  -2   6  11       51.23       52.13      5.32 o 
  -1   6  11      360.31      331.41     10.31 o 
   0   6  11      109.05       96.01      5.43 o 
   1   6  11      144.59      137.27      7.60 o 
   2   6  11        0.34        3.81      3.98 o 
   3   6  11       30.29       31.06      6.26 o 
  -3   7  11        0.55       14.72      6.43 o 
  -2   7  11       18.77       29.70      6.24 o 
  -1   7  11       14.87       16.08      3.94 o 
   0   7  11        2.40        6.36      2.97 o 
   1   7  11       16.53       15.10      4.05 o 
   2   7  11      152.98      149.86      9.69 o 
   3   7  11        0.32        3.77      5.13 o 
  -3   8  11       31.42       33.30      8.34 o 
  -2   8  11        1.75        1.64      4.66 o 
  -1   8  11      365.88      359.18     12.30 o 
   0   8  11       13.20       14.07      4.91 o 
   1   8  11      231.73      193.89     12.05 o 
   2   8  11        4.37        7.55      4.70 o 
  -2   9  11      147.34      133.71     11.67 o 
  -1   9  11       22.35       24.60      4.68 o 
   0   9  11       99.98       83.20     11.11 o 
   1   9  11       43.89       30.35      6.47 o 
   2   9  11        6.48        9.14      6.25 o 
  -2  10  11       48.83       49.73      9.29 o 
  -1  10  11        0.63       -2.90      6.94 o 
   0  10  11        1.85        1.06      4.54 o 
   1  10  11       10.33        9.03      5.89 o 
  -1  11  11       45.43       43.68      9.72 o 
   0  11  11        0.91        5.92      5.73 o 
  -4   0  12       81.12       36.11     11.36 o 
  -3   0  12      155.51      108.95     14.27 o 
  -2   0  12      223.10      208.65     11.74 o 
  -1   0  12     2357.24     2104.10     28.54 o 
   0   0  12       70.90       66.27      3.34 o 
   1   0  12       15.18        6.20      2.10 o 
   2   0  12      459.40      494.69     11.43 o 
   3   0  12       13.35       19.69      9.09 o 
   4   0  12       13.68       13.89      9.34 o 
  -4   1  12        0.11        2.56      5.46 o 
  -3   1  12        0.59       -1.00      5.13 o 
  -2   1  12      128.26      128.29      6.53 o 
  -1   1  12      340.31      351.35      5.26 o 
   0   1  12     1308.62     1221.51     15.91 o 
   1   1  12      408.72      415.81     13.49 o 
   2   1  12       58.58       54.31      3.71 o 
   3   1  12      121.78      120.63     10.81 o 
   4   1  12        2.07        1.94      5.73 o 
  -4   2  12       95.19       79.52     10.71 o 
  -3   2  12        7.73        4.97      4.18 o 
  -2   2  12      226.48      203.38      8.95 o 
  -1   2  12      949.48      872.97     13.07 o 
   0   2  12      193.89      210.99      4.67 o 
   1   2  12      162.04      148.67      4.89 o 
   2   2  12      277.29      274.87      9.72 o 
   3   2  12        1.37        2.04      4.63 o 
   4   2  12        7.32        7.71      5.69 o 
  -4   3  12        7.77        8.80      6.38 o 
  -3   3  12      122.77      116.01     10.53 o 
  -2   3  12       20.15       13.56      3.68 o 
  -1   3  12      425.87      414.57     15.73 o 
   0   3  12        6.16       16.32      1.97 o 
   1   3  12       38.77       39.70      3.52 o 
   2   3  12       14.04       17.04      3.70 o 
   3   3  12      135.02      146.41      9.61 o 
   4   3  12       22.38       16.54     10.35 o 
  -4   4  12       18.82       28.93      7.51 o 
  -3   4  12        2.89        6.44      5.16 o 
  -2   4  12       37.19       49.56      7.99 o 
  -1   4  12      157.79      176.13     15.36 o 
   0   4  12       23.89       18.04      2.34 o 
   1   4  12      239.56      209.42      8.40 o 
   2   4  12      454.44      450.70     13.89 o 
   3   4  12       33.21       31.75      5.85 o 
  -3   5  12      103.12      105.07     10.27 o 
  -2   5  12      175.74      179.05     14.89 o 
  -1   5  12        9.00       21.97      7.05 o 
   0   5  12       17.53       16.40      3.06 o 
   1   5  12        1.68       16.09      3.27 o 
   2   5  12      697.31      708.43     18.12 o 
   3   5  12       47.86       50.60      6.91 o 
  -3   6  12       18.44       10.33      6.30 o 
  -2   6  12      205.60      183.43     14.37 o 
  -1   6  12      322.60      328.75     25.56 o 
   0   6  12        4.13        5.54      2.84 o 
   1   6  12       45.87       43.44      4.84 o 
   2   6  12        0.83        4.37      3.67 o 
   3   6  12      199.96      200.47     29.49 o 
  -3   7  12      110.53      104.40     11.06 o 
  -2   7  12      348.78      356.38     53.34 o 
  -1   7  12       34.64       31.60      4.38 o 
   0   7  12      218.02      198.45     10.86 o 
   1   7  12        8.25        5.60      3.54 o 
   2   7  12       78.26       74.62      7.39 o 
   3   7  12       71.87       71.98     10.56 o 
  -3   8  12       44.26       39.50     11.68 o 
  -2   8  12       38.03       39.77      7.20 o 
  -1   8  12      351.47      330.26     22.67 o 
   0   8  12      230.03      181.87     10.53 o 
   1   8  12      163.80      132.90     10.35 o 
   2   8  12      217.87      231.73     12.33 o 
  -2   9  12       62.42       59.08      8.72 o 
  -1   9  12      240.80      220.92     10.39 o 
   0   9  12      147.73      145.40     11.49 o 
   1   9  12       19.46       28.72      6.56 o 
   2   9  12       66.69       73.88     10.30 o 
  -1  10  12        9.62       18.56      7.95 o 
   0  10  12       36.54       21.68      6.03 o 
   1  10  12       74.40       68.05     10.54 o 
   0  11  12       17.87       22.07      6.74 o 
  -4   1  13       38.93       39.60     11.30 o 
  -3   1  13        0.94        1.00      3.75 o 
  -2   1  13       15.86       22.95      3.62 o 
  -1   1  13       56.75       57.44      2.52 o 
   0   1  13        0.02       29.16     13.14 o 
   1   1  13      416.30      390.10      9.15 o 
   2   1  13        5.78        7.52      2.35 o 
   3   1  13        9.07        9.19      5.93 o 
   4   1  13        0.59        2.75      5.92 o 
  -4   2  13       96.06       94.94     11.65 o 
  -3   2  13        0.12       -0.12      3.91 o 
  -2   2  13       90.13       78.24      6.09 o 
  -1   2  13     1091.87     1097.51     35.55 o 
   0   2  13      132.72      130.75      3.78 o 
   1   2  13        1.11        2.77      1.80 o 
   2   2  13        3.34        8.79      3.82 o 
   3   2  13        7.30        9.28      7.01 o 
   4   2  13       50.16       53.65      9.17 o 
  -4   3  13        7.46        4.95      6.29 o 
  -3   3  13      409.30      388.81     25.32 o 
  -2   3  13       80.48       64.53      5.56 o 
  -1   3  13       18.34       24.99      3.88 o 
   0   3  13     1043.28     1061.44     13.88 o 
   1   3  13       23.51       29.51      3.15 o 
   2   3  13      127.78      108.11      6.85 o 
   3   3  13      683.04      774.11     24.84 o 
  -4   4  13       37.76       49.73      9.22 o 
  -3   4  13        0.07        2.55      4.72 o 
  -2   4  13      532.71      503.03     50.10 o 
  -1   4  13      348.65      298.99      9.22 o 
   0   4  13        1.85        2.52      1.68 o 
   1   4  13      150.19      152.09      7.12 o 
   2   4  13      442.86      422.22     13.46 o 
   3   4  13        3.74        8.39      4.79 o 
  -3   5  13       66.29       75.62      9.46 o 
  -2   5  13        1.39       10.86      7.70 o 
  -1   5  13      683.74      628.23     35.06 o 
   0   5  13      452.58      428.97      9.26 o 
   1   5  13        0.05        3.01      3.09 o 
   2   5  13       30.86       37.22      5.44 o 
   3   5  13       34.71       27.21      5.88 o 
  -3   6  13        1.95        4.92      5.53 o 
  -2   6  13       65.10       59.27      8.82 o 
  -1   6  13      234.21      209.21      8.64 o 
   0   6  13      461.96      462.08     21.46 o 
   1   6  13       64.21       61.45      5.72 o 
   2   6  13       60.25       62.59      6.61 o 
   3   6  13       32.65       36.77      6.57 o 
  -3   7  13       50.88       63.36     18.43 o 
  -2   7  13       86.91       96.90     21.59 o 
  -1   7  13        5.28        2.36      3.37 o 
   0   7  13      126.87      123.36      8.46 o 
   1   7  13       41.12       34.02      4.97 o 
   2   7  13        0.23        1.94      3.89 o 
   3   7  13        1.65        8.92      5.26 o 
  -3   8  13       72.06       56.40     13.38 o 
  -2   8  13       63.08       55.80      8.27 o 
  -1   8  13       19.01       20.94      4.94 o 
   0   8  13       35.95       38.97      6.11 o 
   1   8  13       21.84       21.23      5.87 o 
   2   8  13       10.11       11.78      4.91 o 
  -2   9  13        4.79        2.91      5.79 o 
  -1   9  13       35.24       37.56      6.34 o 
   0   9  13       74.43       70.69      7.67 o 
   1   9  13       58.95       46.19      7.09 o 
   2   9  13        3.53        8.04      4.84 o 
  -1  10  13       14.33       19.69      7.57 o 
   0  10  13       21.30       15.45      5.13 o 
   1  10  13       42.96       45.78      7.49 o 
   0  11  13      121.38      145.04     12.04 o 
  -4   0  14      142.66      128.65     18.05 o 
  -3   0  14      631.66      537.31     29.16 o 
  -2   0  14      596.50      557.98     18.39 o 
  -1   0  14     4338.21     4745.93     55.78 o 
   0   0  14      197.78      186.48      5.58 o 
   1   0  14     2859.24     2991.68     47.61 o 
   2   0  14        5.04        5.52      3.63 o 
   3   0  14      105.78       84.84     13.89 o 
   4   0  14        1.32       -0.13      8.08 o 
  -4   1  14       84.66       74.13     12.62 o 
  -3   1  14      138.53      133.70      9.15 o 
  -2   1  14      274.47      260.02      9.13 o 
  -1   1  14      148.62      147.97      5.37 o 
   0   1  14     4802.59     5047.63     94.82 o 
   1   1  14       61.92       73.10      4.06 o 
   2   1  14       10.49       12.19      3.48 o 
   3   1  14      105.03      116.46     19.19 o 
   4   1  14       64.87       71.30     10.11 o 
  -4   2  14       20.28       20.25      7.25 o 
  -3   2  14       27.38       28.85      5.54 o 
  -2   2  14       37.82       35.99      4.18 o 
  -1   2  14        0.55        7.12      3.33 o 
   0   2  14       34.37       29.66      2.65 o 
   1   2  14      252.61      293.57      7.15 o 
   2   2  14      303.26      309.51     10.27 o 
   3   2  14       53.99       52.72      7.09 o 
  -4   3  14        9.66       16.07      6.76 o 
  -3   3  14        2.42       13.50      4.41 o 
  -2   3  14       63.11       63.58      5.66 o 
  -1   3  14       64.72       73.95      4.43 o 
   0   3  14      311.37      343.76      6.77 o 
   1   3  14      324.92      309.46      7.81 o 
   2   3  14        3.55       12.32      3.81 o 
   3   3  14      154.94      164.33     12.03 o 
  -3   4  14      132.82      134.11      9.34 o 
  -2   4  14      331.54      336.96     22.02 o 
  -1   4  14       29.33       44.87      4.86 o 
   0   4  14       10.34       12.45      2.09 o 
   1   4  14      101.38      107.72      7.61 o 
   2   4  14      254.79      248.40     10.60 o 
   3   4  14       12.15       14.45      6.11 o 
  -3   5  14       29.91       40.00     13.57 o 
  -2   5  14        2.03       21.14      5.62 o 
  -1   5  14       66.84       72.96      7.17 o 
   0   5  14      156.63      177.51     10.95 o 
   1   5  14        1.01       12.41      3.44 o 
   2   5  14        0.02        2.97      3.86 o 
   3   5  14       13.84       16.51      5.33 o 
  -3   6  14      113.26      136.10     22.98 o 
  -2   6  14       63.80       69.94      6.26 o 
  -1   6  14       93.10       90.51      8.01 o 
   0   6  14       47.94       46.96      7.57 o 
   1   6  14        2.02        7.47      3.42 o 
   2   6  14       48.15       38.33      5.59 o 
   3   6  14        2.90        1.48      4.83 o 
  -3   7  14       16.99       35.60      7.69 o 
  -2   7  14       67.84       68.16     15.02 o 
  -1   7  14        0.12        1.14      3.15 o 
   0   7  14      727.60      696.55     25.50 o 
   1   7  14       49.98       38.15      5.11 o 
   2   7  14       14.76       13.88      4.52 o 
   3   7  14        1.08        8.65      5.27 o 
  -2   8  14       65.82       75.28      9.91 o 
  -1   8  14      164.53      156.08     10.31 o 
   0   8  14       17.66       18.28      4.77 o 
   1   8  14      253.70      218.76     12.93 o 
   2   8  14        0.36        4.27      4.04 o 
  -2   9  14       56.23       45.34      8.24 o 
  -1   9  14       19.64       15.16      5.00 o 
   0   9  14       17.48       22.82      5.60 o 
   1   9  14       75.71       72.11      8.93 o 
   2   9  14        1.21        5.07      4.88 o 
  -1  10  14       60.06       43.68     10.73 o 
   0  10  14       46.58       37.29      6.96 o 
   1  10  14        7.74        6.34      6.31 o 
  -4   1  15        5.12        3.26      6.61 o 
  -3   1  15        1.98        2.41      3.88 o 
  -2   1  15       75.10       62.65      5.06 o 
  -1   1  15       86.75       80.82      3.36 o 
   0   1  15      823.24     1014.57     31.18 o 
   1   1  15      412.33      408.59      8.28 o 
   2   1  15      226.95      217.47     11.95 o 
   3   1  15        4.89        1.08      5.08 o 
  -4   2  15       36.33       45.76      8.73 o 
  -3   2  15       93.97       74.97      7.26 o 
  -2   2  15       28.18       25.61      3.72 o 
  -1   2  15      225.47      233.65      5.68 o 
   0   2  15       39.63       35.65      2.87 o 
   1   2  15     1447.42     1562.22     17.11 o 
   2   2  15       42.60       43.62      4.77 o 
   3   2  15       42.06       35.43      8.90 o 
  -4   3  15        8.37        3.37      6.41 o 
  -3   3  15       84.00       92.37      7.56 o 
  -2   3  15      199.62      173.02      8.76 o 
  -1   3  15      433.13      481.35     21.58 o 
   0   3  15      840.96      862.60     11.33 o 
   1   3  15        0.71        8.44      2.49 o 
   2   3  15      545.01      524.54     14.28 o 
   3   3  15       10.32       19.85      6.39 o 
  -3   4  15      152.24      140.15      9.35 o 
  -2   4  15      644.22      601.56     30.05 o 
  -1   4  15     1560.33     1488.47     73.24 o 
   0   4  15       51.09       45.98      3.72 o 
   1   4  15      410.65      404.31     17.39 o 
   2   4  15      118.44      110.24      7.48 o 
   3   4  15       74.40       78.16      9.01 o 
  -3   5  15       94.15       90.71     10.03 o 
  -2   5  15      993.05      974.54    111.89 o 
  -1   5  15       80.69       70.91      5.48 o 
   0   5  15     1157.50     1161.42     37.51 o 
   1   5  15      993.09      939.65     55.47 o 
   2   5  15      111.52      100.32      7.64 o 
   3   5  15       21.69       17.97      6.56 o 
  -3   6  15       24.78       38.36      8.11 o 
  -2   6  15       15.34       19.71      4.47 o 
  -1   6  15      358.70      334.74     17.30 o 
   0   6  15       75.00       71.20     13.63 o 
   1   6  15      737.89      737.77     27.32 o 
   2   6  15      113.11      102.88      8.03 o 
   3   6  15        3.67        3.39      4.61 o 
  -3   7  15       78.07       86.21     10.47 o 
  -2   7  15        0.17        5.20      4.23 o 
  -1   7  15        3.07        1.77      3.54 o 
   0   7  15        9.62       25.07      5.25 o 
   1   7  15       78.62       46.43      5.60 o 
   2   7  15       79.73       68.42      8.21 o 
  -2   8  15      104.64      101.63     18.05 o 
  -1   8  15       23.76       34.20      5.84 o 
   0   8  15      153.52      125.85      9.38 o 
   1   8  15        1.35        8.82      4.79 o 
   2   8  15        4.81        3.66      4.35 o 
  -2   9  15        6.49        3.53      6.00 o 
  -1   9  15       46.40       35.13      5.88 o 
   0   9  15        3.42        5.69      4.10 o 
   1   9  15       25.90       31.15      8.14 o 
   2   9  15       13.81       16.40      5.43 o 
  -1  10  15        7.77       15.02      8.58 o 
   0  10  15       15.22       20.51      6.46 o 
   1  10  15       16.13       23.30      7.95 o 
  -4   0  16       75.03       71.46     14.39 o 
  -3   0  16        9.90       12.30      5.97 o 
  -2   0  16        0.53        2.06      3.69 o 
  -1   0  16       69.23       44.99      3.28 o 
   0   0  16       36.93       38.70      3.03 o 
   1   0  16       10.51       11.64      2.43 o 
   2   0  16      282.05      279.91     25.12 o 
   3   0  16       32.11       26.51      9.59 o 
  -4   1  16       35.29       20.29      7.01 o 
  -3   1  16       75.87       75.27      7.30 o 
  -2   1  16      140.29      121.48      6.84 o 
  -1   1  16        3.75       12.66      2.12 o 
   0   1  16       41.93       57.35      6.66 o 
   1   1  16      296.57      272.17      7.21 o 
   2   1  16       79.95       71.16      5.85 o 
   3   1  16       11.05       11.93      5.90 o 
  -4   2  16        6.22       12.18      6.96 o 
  -3   2  16        3.71        6.02      4.47 o 
  -2   2  16        1.62        1.33      2.90 o 
  -1   2  16      399.20      391.47      9.82 o 
   0   2  16       47.21       44.95      2.63 o 
   1   2  16       56.28       71.58      5.76 o 
   2   2  16       24.54       20.85      4.77 o 
   3   2  16      142.30      118.32     12.75 o 
  -3   3  16        0.27        4.99      4.42 o 
  -2   3  16      145.10      129.19      7.89 o 
  -1   3  16      129.31      119.06      5.78 o 
   0   3  16       56.40       59.21      7.62 o 
   1   3  16       79.64       87.07      6.82 o 
   2   3  16      377.25      354.46     12.00 o 
   3   3  16      128.70      125.25     15.97 o 
  -3   4  16        0.43       -0.39      3.88 o 
  -2   4  16       34.83       41.97      5.67 o 
  -1   4  16        3.30       21.74      8.40 o 
   0   4  16      710.37      675.63     16.55 o 
   1   4  16      243.35      217.54     19.96 o 
   2   4  16        2.73        9.20      3.72 o 
   3   4  16        1.58        7.04      5.71 o 
  -3   5  16       43.56       33.81     10.23 o 
  -2   5  16       31.47       51.15     10.98 o 
  -1   5  16       59.72       77.26      5.53 o 
   0   5  16      221.68      231.12     11.69 o 
   1   5  16      849.82      791.34     37.28 o 
   2   5  16        5.65        7.12      4.45 o 
   3   5  16       40.67       38.88      7.80 o 
  -3   6  16       26.38       22.60      9.47 o 
  -2   6  16       16.52        9.48      4.16 o 
  -1   6  16      254.33      249.31     15.41 o 
   0   6  16       65.85       63.91      6.59 o 
   1   6  16      193.94      189.19     11.74 o 
   2   6  16      581.81      522.34     22.04 o 
   3   6  16        4.35        7.53      6.25 o 
  -3   7  16        0.09        7.48      6.69 o 
  -2   7  16       49.38       51.75      6.11 o 
  -1   7  16        5.59        4.89      5.49 o 
   0   7  16      298.61      290.39     12.94 o 
   1   7  16      143.09      119.02      7.99 o 
   2   7  16       12.69       17.68      4.83 o 
  -2   8  16       21.70       32.67      7.05 o 
  -1   8  16      240.72      246.48     12.98 o 
   0   8  16      127.11      110.86     10.29 o 
   1   8  16        8.24       10.36      4.60 o 
   2   8  16       31.52       29.42      5.69 o 
  -2   9  16       94.61      100.64     10.68 o 
  -1   9  16        2.12        5.08      4.21 o 
   0   9  16       56.02       45.44      6.72 o 
   1   9  16      153.00      146.82     11.60 o 
  -1  10  16       91.79       87.99     13.26 o 
   0  10  16        3.97       -0.01      3.95 o 
   1  10  16       15.89       18.13      6.15 o 
  -4   1  17        0.15        6.66      6.16 o 
  -3   1  17        8.49        6.96      4.19 o 
  -2   1  17       81.44       82.51      5.85 o 
  -1   1  17       84.77       76.84      3.69 o 
   0   1  17      297.59      281.94      9.27 o 
   1   1  17        1.85       16.17      2.33 o 
   2   1  17       95.77       83.54      6.31 o 
   3   1  17       47.49       49.57      8.15 o 
  -3   2  17       76.09       63.85      7.06 o 
  -2   2  17        0.65        1.38      3.02 o 
  -1   2  17      207.11      194.41     10.59 o 
   0   2  17        3.09        8.13      1.78 o 
   1   2  17      343.57      342.38      8.36 o 
   2   2  17      432.35      410.14     15.55 o 
   3   2  17       13.66       20.70      6.38 o 
  -3   3  17       24.56       28.74      5.55 o 
  -2   3  17       54.35       62.03      5.92 o 
  -1   3  17      139.34      126.70      7.82 o 
   0   3  17      838.59      816.53     23.62 o 
   1   3  17     1123.75     1102.17     29.57 o 
   2   3  17      357.40      312.20     32.82 o 
   3   3  17      121.53      134.50     11.07 o 
  -3   4  17       45.00       52.54     10.66 o 
  -2   4  17       31.04       32.13      5.88 o 
  -1   4  17      690.68      677.21     36.26 o 
   0   4  17       76.23       73.01      6.08 o 
   1   4  17       25.74       28.68      4.25 o 
   2   4  17      383.19      377.20     13.21 o 
   3   4  17        4.27        5.47      5.70 o 
  -3   5  17       26.14       27.68      7.41 o 
  -2   5  17      466.77      458.16     36.04 o 
  -1   5  17       47.10       55.79      8.54 o 
   0   5  17      337.77      337.12     10.78 o 
   1   5  17       39.59       42.00      6.79 o 
   2   5  17       90.39       73.51      6.80 o 
   3   5  17       67.60       73.90      9.78 o 
  -3   6  17       38.35       36.33     10.10 o 
  -2   6  17        7.59        7.50      4.06 o 
  -1   6  17      407.53      400.75     25.50 o 
   0   6  17       38.17       42.22      5.91 o 
   1   6  17      255.78      232.69     12.92 o 
   2   6  17        1.07       12.11      4.70 o 
   3   6  17        4.20        4.34      6.63 o 
  -3   7  17        6.13       14.47      7.07 o 
  -2   7  17        0.68        3.78      4.14 o 
  -1   7  17       16.09       18.06      4.79 o 
   0   7  17       56.33       53.29      6.52 o 
   1   7  17      109.84       84.88      7.10 o 
   2   7  17       20.30       21.45      4.92 o 
  -2   8  17        3.75        7.41      5.78 o 
  -1   8  17        9.38       12.55      5.27 o 
   0   8  17       56.01       41.59      7.45 o 
   1   8  17        6.33        4.74      3.90 o 
   2   8  17       58.06       54.02      6.79 o 
  -2   9  17       18.99       29.16      9.85 o 
  -1   9  17        1.09        4.01      4.39 o 
   0   9  17       73.19       72.55      8.34 o 
   1   9  17        6.73       12.13      5.79 o 
   0  10  17       21.74       15.63      5.61 o 
  -3   0  18      269.37      298.08     16.57 o 
  -2   0  18       46.21       52.83      7.09 o 
  -1   0  18      893.01      797.67     47.09 o 
   0   0  18      841.77      790.63     19.36 o 
   1   0  18      314.38      275.16     11.44 o 
   2   0  18       17.72       16.99      4.88 o 
   3   0  18       55.68       37.37     11.49 o 
  -3   1  18       61.27       64.68      7.03 o 
  -2   1  18      479.05      436.75     12.42 o 
  -1   1  18      428.19      451.95     10.66 o 
   0   1  18      596.12      568.88      9.62 o 
   1   1  18      171.94      156.32      6.30 o 
   2   1  18        0.03        1.23      3.22 o 
   3   1  18        2.24        5.44      5.94 o 
  -3   2  18        1.43        6.47      4.26 o 
  -2   2  18       90.18       86.61      7.20 o 
  -1   2  18      115.69       98.53      5.36 o 
   0   2  18      249.84      273.94      7.43 o 
   1   2  18       35.95       44.57      5.20 o 
   2   2  18       12.64       15.56      5.05 o 
   3   2  18      121.01      101.36     11.22 o 
  -3   3  18        0.55        3.68      5.33 o 
  -2   3  18       33.02       41.15      5.34 o 
  -1   3  18       20.51       33.64      6.76 o 
   0   3  18       27.18       37.00      4.94 o 
   1   3  18       19.64       49.86      8.01 o 
   2   3  18      204.69      174.29     11.31 o 
   3   3  18        1.41        6.91      5.18 o 
  -3   4  18       85.31       68.95      9.76 o 
  -2   4  18        0.02        7.12      4.10 o 
  -1   4  18       46.68       45.07      4.56 o 
   0   4  18       98.06       89.38      5.02 o 
   1   4  18      287.87      264.88      9.95 o 
   2   4  18       22.51       26.17      5.88 o 
   3   4  18       14.12        9.48      6.04 o 
  -3   5  18        7.59       11.80      6.47 o 
  -2   5  18       14.24       20.93      4.71 o 
  -1   5  18       29.13       34.84      6.75 o 
   0   5  18      167.05      174.40      8.07 o 
   1   5  18       20.43       34.33      4.85 o 
   2   5  18       24.02       28.90      5.24 o 
   3   5  18        6.44       13.55      6.65 o 
  -3   6  18        0.31        3.57      6.07 o 
  -2   6  18        2.20        3.82      4.19 o 
  -1   6  18       93.78       90.00     13.89 o 
   0   6  18       17.35       26.41      5.55 o 
   1   6  18      331.27      323.86     12.21 o 
   2   6  18       19.18       23.79      5.13 o 
  -2   7  18       37.78       34.69      5.45 o 
  -1   7  18       44.77       43.00     10.42 o 
   0   7  18      445.72      482.01     17.21 o 
   1   7  18       47.86       44.83      5.65 o 
   2   7  18       45.32       37.33      6.04 o 
  -2   8  18       28.90       46.33     10.86 o 
  -1   8  18       37.72       46.70      7.07 o 
   0   8  18       99.80       92.22     13.07 o 
   1   8  18      167.72      145.40     14.54 o 
   2   8  18      101.15      116.13     19.70 o 
  -1   9  18        5.96        5.82      4.40 o 
   0   9  18        9.11       14.25      5.18 o 
   1   9  18       24.96       35.98      6.89 o 
  -3   1  19        0.42        4.76      4.32 o 
  -2   1  19      178.78      201.07      8.80 o 
  -1   1  19      109.22      127.95      6.54 o 
   0   1  19        9.16       25.94      2.15 o 
   1   1  19      241.88      236.89      7.88 o 
   2   1  19        2.21        0.65      3.35 o 
   3   1  19        0.43        2.56      5.79 o 
  -3   2  19       20.60       22.90      5.46 o 
  -2   2  19       22.51       26.51      4.19 o 
  -1   2  19      101.25      100.37      9.06 o 
   0   2  19      650.33      667.18     19.91 o 
   1   2  19      316.41      309.60      8.36 o 
   2   2  19      299.34      319.06     14.42 o 
   3   2  19       15.12       14.73      6.52 o 
  -3   3  19       21.49       22.03      7.90 o 
  -2   3  19      189.20      188.88      8.78 o 
  -1   3  19      127.59      121.82      6.04 o 
   0   3  19      324.36      326.41     11.84 o 
   1   3  19     1027.00      993.93     36.12 o 
   2   3  19       89.40       75.43      9.41 o 
   3   3  19       25.00       23.86     10.60 o 
  -3   4  19       61.37       58.41      7.12 o 
  -2   4  19      179.34      172.56      9.44 o 
  -1   4  19      116.06      111.01      6.21 o 
   0   4  19      595.11      592.74     25.68 o 
   1   4  19      166.51      161.46      7.97 o 
   2   4  19      276.81      289.19     24.55 o 
   3   4  19       31.01       30.61      7.70 o 
  -3   5  19       30.03       23.06      7.10 o 
  -2   5  19      116.92      111.90      7.97 o 
  -1   5  19      566.38      564.63     30.36 o 
   0   5  19        8.16       12.04      3.34 o 
   1   5  19      303.03      283.90     11.01 o 
   2   5  19        9.10       13.48      4.40 o 
   3   5  19       64.65       69.01      9.40 o 
  -3   6  19       26.73       18.32      7.10 o 
  -2   6  19        1.20        3.01      4.94 o 
  -1   6  19       10.52       24.13      5.31 o 
   0   6  19      511.52      503.74     25.63 o 
   1   6  19       31.61       33.31      4.92 o 
   2   6  19       45.84       52.52      6.51 o 
  -2   7  19        2.08        7.49      4.52 o 
  -1   7  19       50.23       54.59      7.76 o 
   0   7  19       33.22       34.16      8.40 o 
   1   7  19      169.32      180.56     14.99 o 
   2   7  19       15.36       13.88      5.02 o 
  -2   8  19        5.44        5.30      8.46 o 
  -1   8  19       46.41       44.22      6.87 o 
   0   8  19       18.11       12.74      4.85 o 
   1   8  19       15.93       21.36      5.16 o 
  -1   9  19        0.95       -0.49      3.92 o 
   0   9  19        5.06        4.90      5.35 o 
   1   9  19       49.84       46.15      7.65 o 
  -3   0  20       20.05       25.42      7.52 o 
  -2   0  20       89.12       88.79      9.03 o 
  -1   0  20      862.53      815.36     20.41 o 
   0   0  20        0.84        1.45      2.13 o 
   1   0  20        6.24        2.84      3.58 o 
   2   0  20      574.58      585.91     31.56 o 
   3   0  20        2.00        9.34      8.84 o 
  -3   1  20       30.06       31.34      5.21 o 
  -2   1  20      194.25      183.14      8.47 o 
  -1   1  20       28.95       43.35      5.54 o 
   0   1  20       36.02       34.69      2.84 o 
   1   1  20      588.00      546.72     12.10 o 
   2   1  20       21.36       17.09      4.22 o 
   3   1  20      116.16      114.26     11.81 o 
  -3   2  20       27.12       28.97      5.68 o 
  -2   2  20        2.03        5.66      3.08 o 
  -1   2  20       40.59       41.49      4.88 o 
   0   2  20      246.00      224.16     11.24 o 
   1   2  20      230.67      229.15     11.84 o 
   2   2  20      805.77      698.20     18.45 o 
   3   2  20       21.01       20.20      7.07 o 
  -3   3  20       11.43       12.51      4.84 o 
  -2   3  20       44.54       40.28      4.88 o 
  -1   3  20       35.94       43.86      4.07 o 
   0   3  20      668.57      653.45     19.19 o 
   1   3  20      715.69      674.52     15.17 o 
   2   3  20       16.36       13.38      5.37 o 
   3   3  20       36.03       30.15      8.18 o 
  -3   4  20       10.23       10.12      5.11 o 
  -2   4  20        5.61       11.02      4.46 o 
  -1   4  20      491.45      522.32     26.50 o 
   0   4  20       67.52       73.83      4.90 o 
   1   4  20       16.78       21.17      4.12 o 
   2   4  20       16.59       20.34      5.49 o 
   3   4  20        1.83        3.07      5.85 o 
  -3   5  20       16.77       21.02      5.79 o 
  -2   5  20        9.89       11.68      4.14 o 
  -1   5  20      266.06      256.37     12.59 o 
   0   5  20      200.20      192.56     10.62 o 
   1   5  20       54.92       62.08      5.81 o 
   2   5  20        3.91        1.02      5.07 o 
  -2   6  20        0.01        3.24      4.32 o 
  -1   6  20      272.72      265.22     18.18 o 
   0   6  20      429.05      461.21     30.49 o 
   1   6  20       86.45       67.47      6.36 o 
   2   6  20       81.13       82.30      7.66 o 
  -2   7  20      131.02      148.97     26.95 o 
  -1   7  20       17.69       15.86      5.39 o 
   0   7  20        4.06        9.79      4.58 o 
   1   7  20      173.67      179.05     10.22 o 
   2   7  20        7.94       13.51      4.83 o 
  -2   8  20        3.54       12.50      8.08 o 
  -1   8  20       21.64       36.69     10.23 o 
   0   8  20        9.78       14.03      5.44 o 
   1   8  20        0.29        6.03      4.38 o 
  -1   9  20       18.49       21.04      5.73 o 
   0   9  20        0.09        1.43      5.48 o 
  -3   1  21        2.12       -0.35      3.57 o 
  -2   1  21      105.82      105.72      6.73 o 
  -1   1  21        4.17       19.13      3.39 o 
   0   1  21      277.76      248.93      7.62 o 
   1   1  21       35.41       35.41      3.82 o 
   2   1  21      127.36      121.63      8.20 o 
   3   1  21       10.80       11.89      6.45 o 
  -3   2  21        2.91        9.47      4.41 o 
  -2   2  21        6.89       10.69      3.57 o 
  -1   2  21      311.61      328.99      9.86 o 
   0   2  21       86.19       85.96      4.32 o 
   1   2  21      301.37      276.91     20.23 o 
   2   2  21       61.93       65.79      6.52 o 
   3   2  21       58.41       59.70      9.74 o 
  -3   3  21       62.96       67.64      7.71 o 
  -2   3  21       25.09       21.23      4.44 o 
  -1   3  21      112.36      122.03      7.49 o 
   0   3  21      343.68      362.16     12.32 o 
   1   3  21        8.95       21.34      5.43 o 
   2   3  21       76.55       71.40      9.97 o 
   3   3  21       75.19       49.52      9.10 o 
  -3   4  21        0.19       -2.63      4.52 o 
  -2   4  21        1.58       -0.97      3.79 o 
  -1   4  21       15.44       26.95      4.59 o 
   0   4  21        5.99        6.26      2.88 o 
   1   4  21       28.77       27.10      4.89 o 
   2   4  21      144.55      138.23     11.43 o 
   3   4  21       62.61       56.43      8.88 o 
  -3   5  21        1.84        3.28      5.22 o 
  -2   5  21        3.59        7.87      4.17 o 
  -1   5  21        0.18        3.88      4.36 o 
   0   5  21      474.44      457.47     19.04 o 
   1   5  21      138.89      125.87      7.75 o 
   2   5  21        6.38        6.69      5.62 o 
  -2   6  21        3.94        4.77      5.13 o 
  -1   6  21       59.36       59.18      6.99 o 
   0   6  21       15.54       29.63      4.60 o 
   1   6  21       46.63       44.82      5.52 o 
   2   6  21       29.93       30.09      7.07 o 
  -2   7  21        6.33        9.14      5.76 o 
  -1   7  21        2.15        3.90      4.86 o 
   0   7  21       20.70       12.01      4.88 o 
   1   7  21       17.57       23.50      5.12 o 
   2   7  21        1.43        5.42      5.41 o 
  -1   8  21       31.39       30.42      6.29 o 
   0   8  21        0.03        3.44      5.06 o 
   1   8  21       33.58       39.74      6.44 o 
   0   9  21        0.20        2.40      5.23 o 
  -3   0  22       20.59       23.32     11.93 o 
  -2   0  22      294.38      273.14     15.15 o 
  -1   0  22      165.21      186.91     20.14 o 
   0   0  22      246.37      222.61     11.14 o 
   1   0  22      103.03       85.12     21.21 o 
   2   0  22      278.15      278.12     22.60 o 
   3   0  22      167.35      150.36     19.32 o 
  -3   1  22       25.61       14.89      4.88 o 
  -2   1  22       43.66       48.94      5.36 o 
  -1   1  22      265.17      244.63      8.38 o 
   0   1  22       95.50      107.47      4.63 o 
   1   1  22       74.11       77.09      5.83 o 
   2   1  22       12.87       14.00      4.46 o 
   3   1  22      117.72      136.51     13.12 o 
  -3   2  22       78.67       69.24      7.47 o 
  -2   2  22        1.18        5.40      3.50 o 
  -1   2  22        0.12        8.55      3.04 o 
   0   2  22      199.39      183.93      6.18 o 
   1   2  22       10.36       14.69      3.28 o 
   2   2  22        0.58        2.91      4.02 o 
   3   2  22       13.93       16.71      7.10 o 
  -3   3  22       55.58       49.91      7.11 o 
  -2   3  22        6.02        8.62      3.89 o 
  -1   3  22       32.88       33.32      4.82 o 
   0   3  22       26.65       30.42      3.70 o 
   1   3  22       24.48       27.05      5.62 o 
   2   3  22        0.38        1.40      4.85 o 
   3   3  22        3.15        4.08      6.51 o 
  -3   4  22        0.13        5.67      4.96 o 
  -2   4  22       31.30       36.95      5.54 o 
  -1   4  22      125.14      131.85      8.26 o 
   0   4  22      159.79      159.64      7.05 o 
   1   4  22       19.88       18.28      4.31 o 
   2   4  22        2.58        7.12      5.40 o 
  -2   5  22       27.48       29.17      6.47 o 
  -1   5  22       49.40       49.74      8.52 o 
   0   5  22      105.35      118.26      7.92 o 
   1   5  22        1.33        2.87      4.35 o 
   2   5  22        0.01       -1.47      4.95 o 
  -2   6  22        3.04        1.20      5.74 o 
  -1   6  22      157.81      154.30     10.70 o 
   0   6  22      294.29      296.27     29.73 o 
   1   6  22       12.43       12.96      4.18 o 
   2   6  22        0.31        0.75      5.85 o 
  -2   7  22       67.00       80.38      9.46 o 
  -1   7  22       87.34       91.88      8.77 o 
   0   7  22       51.40       44.35      6.44 o 
   1   7  22      164.05      171.65     10.13 o 
  -1   8  22       71.04       68.14     17.80 o 
   0   8  22      158.34      162.70     17.11 o 
   1   8  22       38.98       63.94     13.91 o 
  -3   1  23        5.21        5.72      3.93 o 
  -2   1  23        0.01        3.32      3.41 o 
  -1   1  23       30.17       39.30      4.16 o 
   0   1  23       23.32       21.86      3.43 o 
   1   1  23       31.32       25.87      3.65 o 
   2   1  23        0.19       -1.34      3.56 o 
   3   1  23        0.02        4.65      6.28 o 
  -3   2  23       40.17       51.63      7.18 o 
  -2   2  23        9.26        6.04      3.65 o 
  -1   2  23       48.78       53.77      5.68 o 
   0   2  23      309.47      345.32     12.98 o 
   1   2  23       13.82       14.86      3.99 o 
   2   2  23        1.38        1.24      4.05 o 
  -3   3  23       10.13       14.13      5.37 o 
  -2   3  23       83.57       87.00      6.67 o 
  -1   3  23       63.24       75.38      6.63 o 
   0   3  23        8.35       15.15      3.10 o 
   1   3  23      584.41      578.39     27.08 o 
   2   3  23        0.03        0.37      3.97 o 
  -3   4  23        7.68       10.46      5.50 o 
  -2   4  23       22.79       31.34      5.38 o 
  -1   4  23        0.41        2.88      3.97 o 
   0   4  23      469.82      487.20     16.56 o 
   1   4  23        1.74        1.99      4.63 o 
   2   4  23       39.48       36.50      6.67 o 
  -2   5  23        1.19        4.25      5.55 o 
  -1   5  23        1.66        7.01      5.18 o 
   0   5  23        0.17        4.85      3.39 o 
   1   5  23       44.39       52.60      5.86 o 
   2   5  23       33.61       36.48      7.29 o 
  -2   6  23        0.10        2.46      5.41 o 
  -1   6  23        0.38        4.38      5.55 o 
   0   6  23       14.04       20.08      8.15 o 
   1   6  23        1.54        2.13      3.95 o 
   2   6  23        0.79       -0.68      5.62 o 
  -2   7  23       78.43       63.38     12.25 o 
  -1   7  23       12.74       14.86      5.49 o 
   0   7  23        2.75       -1.45      4.60 o 
   1   7  23        2.99       10.53      4.40 o 
  -1   8  23       11.20        9.29      5.87 o 
   0   8  23        2.84        9.28      5.27 o 
  -3   0  24       88.79       97.97     11.85 o 
  -2   0  24       82.82       73.00      8.61 o 
  -1   0  24      187.18      208.10     15.53 o 
   0   0  24      138.38      145.57      9.66 o 
   1   0  24       65.65       53.23      9.91 o 
   2   0  24        0.02       -2.90      6.31 o 
  -3   1  24        3.84        8.96      4.79 o 
  -2   1  24      153.26      167.04      8.63 o 
  -1   1  24       37.46       49.05      5.58 o 
   0   1  24       10.40        7.75      3.63 o 
   1   1  24      268.75      256.50      9.25 o 
   2   1  24      123.18      100.71     10.52 o 
  -3   2  24       37.68       38.77      6.68 o 
  -2   2  24        4.98        4.51      3.82 o 
  -1   2  24        7.31       12.15      4.35 o 
   0   2  24      389.80      400.14     13.28 o 
   1   2  24      637.54      565.85     16.33 o 
   2   2  24       83.62       90.03      7.80 o 
  -3   3  24        1.93        2.34      4.88 o 
  -2   3  24       33.78       44.71      5.48 o 
  -1   3  24      263.21      274.30     17.83 o 
   0   3  24      331.27      326.44     14.99 o 
   1   3  24       55.75       57.19      6.90 o 
   2   3  24       29.29       24.94      5.33 o 
  -2   4  24      157.14      172.07     12.47 o 
  -1   4  24        4.67        8.59      4.18 o 
   0   4  24       20.04       32.24      4.99 o 
   1   4  24       25.39       27.11      6.63 o 
   2   4  24        1.62        1.98      5.18 o 
  -2   5  24       30.69       41.56      8.90 o 
  -1   5  24       85.39       73.26      8.12 o 
   0   5  24       40.68       43.64      5.12 o 
   1   5  24       72.00       81.00      8.70 o 
   2   5  24       42.80       40.16      7.44 o 
  -2   6  24       41.70       46.81     10.48 o 
  -1   6  24       48.53       34.84     10.73 o 
   0   6  24        0.12        0.39      3.76 o 
   1   6  24       34.44       36.45      5.54 o 
  -1   7  24        3.04        5.59      4.85 o 
   0   7  24        2.77       -0.41      3.70 o 
   1   7  24       62.92       67.67      7.02 o 
   0   8  24       14.92       23.10      7.57 o 
  -3   1  25        1.37       -0.77      4.36 o 
  -2   1  25       26.67       32.09      4.69 o 
  -1   1  25      280.56      290.62     11.74 o 
   0   1  25       21.13       28.25      6.10 o 
   1   1  25       16.08       23.18      3.88 o 
   2   1  25        5.07       12.36      5.97 o 
  -3   2  25       75.75       90.78     10.73 o 
  -2   2  25       66.34       62.75      6.09 o 
  -1   2  25       48.73       66.53      6.15 o 
   0   2  25        9.43       19.80      4.11 o 
   1   2  25        6.13       23.29      4.68 o 
   2   2  25        1.81        1.93      4.12 o 
  -2   3  25       87.02       96.47      8.65 o 
  -1   3  25      115.19      126.93      8.65 o 
   0   3  25      127.79      142.18     10.32 o 
   1   3  25       39.04       37.21      5.32 o 
   2   3  25      135.94       98.32     11.63 o 
  -2   4  25        0.63        8.58      5.76 o 
  -1   4  25      268.84      288.06     17.62 o 
   0   4  25       29.28       31.39      4.17 o 
   1   4  25       50.96       40.95      6.87 o 
   2   4  25       37.18       41.95      8.96 o 
  -2   5  25      305.89      357.58     27.40 o 
  -1   5  25      265.32      241.22     40.84 o 
   0   5  25       34.85       42.89      6.39 o 
   1   5  25      115.67      123.27     17.61 o 
   2   5  25       16.75       19.06      6.31 o 
  -2   6  25       12.94       22.60      6.95 o 
  -1   6  25      139.46      132.92     13.19 o 
   0   6  25      131.24      130.00      8.59 o 
   1   6  25        7.38        7.99      5.06 o 
  -1   7  25        1.64        5.84      5.72 o 
   0   7  25        4.59        1.88      4.91 o 
   1   7  25        6.79       12.70      6.83 o 
  -2   0  26        5.31        6.83      5.18 o 
  -1   0  26       48.60       61.73     13.00 o 
   0   0  26      577.56      576.32     29.29 o 
   1   0  26        5.43        0.79      4.41 o 
   2   0  26       47.45       27.14      9.72 o 
  -2   1  26       13.41       24.85      4.99 o 
  -1   1  26       95.98      123.03      8.19 o 
   0   1  26       79.49       79.92      8.78 o 
   1   1  26       58.48       53.50      4.98 o 
   2   1  26      134.92      111.45     17.99 o 
  -2   2  26        0.73        5.72      3.93 o 
  -1   2  26       19.51       24.35      4.63 o 
   0   2  26       16.44       14.44      5.25 o 
   1   2  26        2.74       -1.27      3.15 o 
   2   2  26        9.47        6.79      4.27 o 
  -2   3  26        5.17        6.88      4.65 o 
  -1   3  26       61.38       64.61      7.16 o 
   0   3  26       56.60       56.44      6.27 o 
   1   3  26        0.06        5.31      4.00 o 
   2   3  26        3.98        2.87      4.57 o 
  -2   4  26      102.80      119.58     10.74 o 
  -1   4  26       62.94       82.81     15.74 o 
   0   4  26        1.82       10.32      4.56 o 
   1   4  26        0.06        2.23      4.29 o 
   2   4  26        3.89        1.59      4.71 o 
  -2   5  26       12.17       18.00      6.61 o 
  -1   5  26       71.39       75.45      8.10 o 
   0   5  26        9.30       15.20      4.06 o 
   1   5  26       19.33       17.76      6.61 o 
  -1   6  26        4.75       10.91      5.61 o 
   0   6  26       33.91       40.17      5.72 o 
   1   6  26        6.61        8.84      6.02 o 
   0   7  26        1.43        0.51      4.63 o 
  -2   1  27        0.01        2.08      3.64 o 
  -1   1  27       39.60       67.04      9.24 o 
   0   1  27       47.91       53.18      7.76 o 
   1   1  27       71.94       58.22      5.27 o 
   2   1  27       20.95       24.87      6.90 o 
  -2   2  27       39.80       54.44      7.05 o 
  -1   2  27       15.17       12.17      4.29 o 
   0   2  27      124.49      115.87     18.43 o 
   1   2  27       34.75       46.42     20.61 o 
   2   2  27       46.41       31.98      5.38 o 
  -2   3  27       41.29       49.06      7.25 o 
  -1   3  27      154.89      167.13      9.71 o 
   0   3  27       88.87       72.51      8.97 o 
   1   3  27      183.89      167.63      9.81 o 
   2   3  27       98.80      113.59      9.04 o 
  -2   4  27       50.16       52.38      8.55 o 
  -1   4  27        0.84        3.12      4.40 o 
   0   4  27      161.52      185.08     17.42 o 
   1   4  27       30.81       30.66      5.48 o 
  -1   5  27       63.65       76.69      7.38 o 
   0   5  27        3.29        1.64      5.18 o 
   1   5  27       11.53       15.73      7.39 o 
  -1   6  27       54.90       60.21      8.41 o 
   0   6  27       38.90       54.30      6.39 o 
  -2   0  28       16.90       18.20      7.05 o 
  -1   0  28        8.40       12.25      9.59 o 
   0   0  28      106.55      145.06     16.54 o 
   1   0  28       27.50       30.23      6.25 o 
   2   0  28        3.88        9.34      7.95 o 
  -2   1  28       93.61      123.29      9.83 o 
  -1   1  28       44.93       50.20      9.78 o 
   0   1  28       24.86       28.87      6.49 o 
   1   1  28       27.85       31.48      5.07 o 
   2   1  28        1.26       -2.42      5.35 o 
  -2   2  28       58.99       62.55      7.88 o 
  -1   2  28        4.73       12.18      7.06 o 
   0   2  28       46.99       42.99      7.61 o 
   1   2  28       58.33       43.73      5.86 o 
   2   2  28       15.06       17.70      6.91 o 
  -2   3  28       23.82       32.54      6.69 o 
  -1   3  28       10.09       23.05      5.02 o 
   0   3  28        1.92        7.84      5.63 o 
   1   3  28        0.11       10.57      4.39 o 
  -2   4  28        0.69       12.25      6.34 o 
  -1   4  28        6.25        5.14      4.74 o 
   0   4  28       15.32       22.47      8.71 o 
   1   4  28        9.28       16.54      5.85 o 
  -1   5  28        0.00        7.59      4.87 o 
   0   5  28       24.95       19.06      7.95 o 
   1   5  28        3.06       31.74     38.06 o 
   0   6  28        7.67        6.94      7.32 o 
  -2   1  29        4.64       11.15      5.60 o 
  -1   1  29        1.04       15.02      6.78 o 
   0   1  29        0.39        6.07      5.48 o 
   1   1  29       22.95       19.98      4.87 o 
  -2   2  29       14.99       24.58      6.12 o 
  -1   2  29       40.51       43.86      8.95 o 
   0   2  29       19.13       29.90      6.91 o 
   1   2  29        6.71       13.07      5.48 o 
  -1   3  29      222.88      225.71     26.26 o 
   0   3  29        3.82        3.94      5.25 o 
   1   3  29        3.49        8.38      5.57 o 
  -1   4  29       12.12        3.18      4.91 o 
   0   4  29       52.13       67.42     11.87 o 
   1   4  29       44.29       47.41      8.07 o 
  -1   5  29      158.24      193.88     14.89 o 
   0   5  29       22.32       18.43      8.84 o 
  -2   0  30      147.97      193.03     24.11 o 
  -1   0  30       21.21       14.52     10.60 o 
   0   0  30      140.57      174.35     18.94 o 
   1   0  30        5.17        8.66      5.46 o 
  -1   1  30      298.56      337.13     19.54 o 
   0   1  30       16.62       12.66      6.68 o 
   1   1  30        4.62       12.84      6.44 o 
  -1   2  30       84.59       65.59     10.20 o 
   0   2  30      192.02      199.57     14.25 o 
   1   2  30        2.88        3.16      5.32 o 
  -1   3  30      112.22      111.54     12.35 o 
   0   3  30       21.41       17.43      7.07 o 
   1   3  30       52.76       44.99      7.53 o 
  -1   4  30        0.10       -1.63      6.89 o 
   0   4  30        0.04        4.80      8.33 o 
  -1   1  31       26.64       41.25      8.47 o 
   0   1  31       25.56       22.69      7.27 o 
   1   1  31       58.78       54.16     11.49 o 
  -1   2  31        1.46        5.10     10.35 o 
   0   2  31      118.52      129.45     17.30 o 
  -1   3  31       16.89       36.60      9.35 o 
   0   3  31       82.08       98.98     14.52 o 
  -1   0  32        0.01        0.63      8.71 o 
   0   0  32      118.56      146.32     18.94 o 
  -1   1  32       32.22       52.16     10.18 o 
   0   1  32       37.34       53.71      9.18 o 
   0   2  32       27.77       52.31     10.92 o 
                                                 
